# Supplementary material for: Culture of Cancer Cells at Physiological Oxygen Levels Affects Gene Expression in a Cell-Type Specific Manner
Source: Biomolecules. 2022 Nov 14;12(11):1684. doi: 10.3390/biom12111684 (PMC9688152; doi:10.3390/biom12111684)
Supplement: Supplementary file 1 [file biomolecules-12-01684-s001.zip]

Archive with 17 entries (17 files):
- Alva 2022 Supplementary Material.pdf
- Table S1 DEG list LNCaP.xlsx
- Table S10 Functional Enrichent PC-3 18% O2.xlsx
- Table S11 Functional Enrichent SH-SY5Y 5% O2.xlsx
- Table S12 Functional Enrichent SH-SY5Y 18% O2.xlsx
- Table S15 Functional Enrichment HIF targets in LNCAP.xlsx
- Table S16. Functional Enrichment HIF targets in Huh-7.xlsx
- Table S17. Functional Enrichment HIF targets in PC-3.xlsx
- Table S18. Functional Enrichment HIF targets in SH-SY5Y.xlsx
- Table S2 DEG list Huh-7.xlsx
- Table S3 DEG list PC-3.xlsx
- Table S4 DEG list SH-SY5Y.xlsx
- Table S5 Functional Enrichent LNCaP 5% O2.xlsx
- Table S6 Functional Enrichent LNCaP 18% O2.xlsx
- Table S7 Functional Enrichent Huh-7 5% O2.xlsx
- Table S8 Functional Enrichent Huh-7 18% O2.xlsx
- Table S9 Functional Enrichent PC-3 5% O2.xlsx
