# Supplementary material for: Culture of Cancer Cells at Physiological Oxygen Levels Affects Gene Expression in a Cell-Type Specific Manner
Source: Biomolecules. 2022 Nov 14;12(11):1684. doi: 10.3390/biom12111684 (PMC9688152; doi:10.3390/biom12111684)
Supplement: Supplementary file 1 [file biomolecules-12-01684-s001.zip › Table S15 Functional Enrichment HIF targets in LNCAP.xlsx]

## Sheet: Table S15
Table S15. Biological Processes (Gene Ontology), KEGG Pathways, and Reactome Pathways enriched by HIF-regulated DEGs upregulated at 5% O2 in LNCaP cells
Category	Annotation Term	Count	%	PValue	Genes	List Total	Pop Hits	Pop Total	Fold Enrichment	Benjamini padj
GOTERM_BP	GO:0036003~positive regulation of transcription from RNA polymerase II promoter in response to stress	5	4.90196	5.17e-06	ENSG00000175197, ENSG00000112715, ENSG00000185499, ENSG00000162772, ENSG00000087250	87	26	19229	42.5044	0.0141487
REACTOME_PATHWAY	R-HSA-380994~ATF4 activates genes in response to endoplasmic reticulum stress	5	4.90196	8.05e-06	ENSG00000175197, ENSG00000108691, ENSG00000162772, ENSG00000169429, ENSG00000070669	54	27	10899	37.3765	0.00180328
REACTOME_PATHWAY	R-HSA-381042~PERK regulates gene expression	5	4.90196	1.62e-05	ENSG00000175197, ENSG00000108691, ENSG00000162772, ENSG00000169429, ENSG00000070669	54	32	10899	31.5365	0.00181453
GOTERM_BP	GO:0043618~regulation of transcription from RNA polymerase II promoter in response to stress	5	4.90196	6.78e-05	ENSG00000175197, ENSG00000112715, ENSG00000185499, ENSG00000162772, ENSG00000087250	87	49	19229	22.5534	0.0927044
REACTOME_PATHWAY	R-HSA-381119~Unfolded Protein Response (UPR)	6	5.88235	8.87e-05	ENSG00000175197, ENSG00000168970, ENSG00000108691, ENSG00000162772, ENSG00000169429, ENSG00000070669	54	94	10899	12.883	0.0066239
GOTERM_BP	GO:0043620~regulation of DNA-templated transcription in response to stress	5	4.90196	0.000107	ENSG00000175197, ENSG00000112715, ENSG00000185499, ENSG00000162772, ENSG00000087250	87	55	19229	20.093	0.097474
GOTERM_BP	GO:0007030~Golgi organization	6	5.88235	0.000601	ENSG00000261794, ENSG00000186399, ENSG00000175265, ENSG00000130270, ENSG00000124006, ENSG00000215252	87	152	19229	8.72459	0.342688
GOTERM_BP	GO:0002685~regulation of leukocyte migration	7	6.86275	0.000711	ENSG00000120337, ENSG00000112715, ENSG00000115009, ENSG00000108691, ENSG00000173531, ENSG00000169429, ENSG00000154721	87	239	19229	6.47348	0.342688
GOTERM_BP	GO:0009605~response to external stimulus	25	24.5098	0.000814	ENSG00000130751, ENSG00000113739, ENSG00000105855, ENSG00000128271, ENSG00000118473, ENSG00000148926, ENSG00000120337, ENSG00000164430, ENSG00000173918, ENSG00000162772, ENSG00000169429, ENSG00000073605, ENSG00000175197, ENSG00000131016, ENSG00000172183, ENSG00000112715, ENSG00000115009, ENSG00000173531, ENSG00000116711, ENSG00000113083, ENSG00000108691, ENSG00000087250, ENSG00000168209, ENSG0000…	87	2765	19229	1.9984	0.342688
GOTERM_BP	GO:0035556~intracellular signal transduction	25	24.5098	0.000899	ENSG00000213626, ENSG00000080823, ENSG00000112981, ENSG00000120875, ENSG00000148926, ENSG00000120337, ENSG00000164430, ENSG00000173918, ENSG00000185499, ENSG00000162772, ENSG00000169429, ENSG00000108465, ENSG00000175197, ENSG00000131016, ENSG00000112715, ENSG00000177374, ENSG00000115009, ENSG00000173531, ENSG00000114670, ENSG00000113083, ENSG00000166341, ENSG00000108691, ENSG00000087250, ENSG0000…	87	2784	19229	1.98476	0.342688
GOTERM_BP	GO:0043114~regulation of vascular permeability	4	3.92157	0.00100201	ENSG00000131016, ENSG00000148926, ENSG00000112715, ENSG00000128271	87	44	19229	20.093	0.342688
GOTERM_BP	GO:0097084~vascular smooth muscle cell development	3	2.94118	0.00126742	ENSG00000172638, ENSG00000148926, ENSG00000112715	87	12	19229	55.2557	0.385297
REACTOME_PATHWAY	R-HSA-9648895~Response of EIF2AK1 (HRI) to heme deficiency	3	2.94118	0.00233952	ENSG00000175197, ENSG00000162772, ENSG00000070669	54	15	10899	40.3667	0.131013
GOTERM_BP	GO:0003006~developmental process involved in reproduction	11	10.7843	0.00251487	ENSG00000148926, ENSG00000112715, ENSG00000113739, ENSG00000105855, ENSG00000101104, ENSG00000124479, ENSG00000206530, ENSG00000106003, ENSG00000112981, ENSG00000197748, ENSG00000154721	87	781	19229	3.113	0.495534
GOTERM_BP	GO:0048585~negative regulation of response to stimulus	18	17.6471	0.0025461	ENSG00000175197, ENSG00000128271, ENSG00000177374, ENSG00000213626, ENSG00000198768, ENSG00000112981, ENSG00000120875, ENSG00000120337, ENSG00000148926, ENSG00000164430, ENSG00000173918, ENSG00000185499, ENSG00000108691, ENSG00000162772, ENSG00000168209, ENSG00000169429, ENSG00000106003, ENSG00000108465	87	1816	19229	2.19076	0.495534
GOTERM_BP	GO:0043116~negative regulation of vascular permeability	3	2.94118	0.00257399	ENSG00000131016, ENSG00000148926, ENSG00000128271	87	17	19229	39.0041	0.495534
GOTERM_BP	GO:0043491~protein kinase B signaling	6	5.88235	0.00267939	ENSG00000175197, ENSG00000112715, ENSG00000173918, ENSG00000113083, ENSG00000108691, ENSG00000087250	87	213	19229	6.226	0.495534
GOTERM_BP	GO:0002688~regulation of leukocyte chemotaxis	5	4.90196	0.0029175	ENSG00000120337, ENSG00000112715, ENSG00000108691, ENSG00000173531, ENSG00000169429	87	132	19229	8.37208	0.495534
GOTERM_BP	GO:0071621~granulocyte chemotaxis	5	4.90196	0.00299784	ENSG00000120337, ENSG00000112715, ENSG00000115009, ENSG00000108691, ENSG00000169429	87	133	19229	8.30913	0.495534
KEGG_PATHWAY	hsa04270:Vascular smooth muscle contraction	5	4.90196	0.00301204	ENSG00000148926, ENSG00000168970, ENSG00000128271, ENSG00000171121, ENSG00000116711	38	134	8164	8.0165	0.382529
GOTERM_BP	GO:0060326~cell chemotaxis	7	6.86275	0.00357898	ENSG00000120337, ENSG00000112715, ENSG00000113083, ENSG00000115009, ENSG00000108691, ENSG00000173531, ENSG00000169429	87	329	19229	4.70262	0.495534
GOTERM_BP	GO:0044283~small molecule biosynthetic process	9	8.82353	0.00372442	ENSG00000148926, ENSG00000160801, ENSG00000100024, ENSG00000173531, ENSG00000116711, ENSG00000162772, ENSG00000143320, ENSG00000152952, ENSG00000070669	87	564	19229	3.52696	0.495534
GOTERM_BP	GO:0070372~regulation of ERK1 and ERK2 cascade	7	6.86275	0.00374109	ENSG00000120875, ENSG00000131016, ENSG00000112715, ENSG00000115009, ENSG00000108691, ENSG00000162772, ENSG00000087250	87	332	19229	4.66012	0.495534
GOTERM_BP	GO:0070371~ERK1 and ERK2 cascade	7	6.86275	0.00385216	ENSG00000120875, ENSG00000131016, ENSG00000112715, ENSG00000115009, ENSG00000108691, ENSG00000162772, ENSG00000087250	87	334	19229	4.63222	0.495534
GOTERM_BP	GO:0001666~response to hypoxia	7	6.86275	0.00402334	ENSG00000148926, ENSG00000112715, ENSG00000113739, ENSG00000173531, ENSG00000087250, ENSG00000152952, ENSG00000168209	87	337	19229	4.59098	0.495534
GOTERM_BP	GO:0012501~programmed cell death	19	18.6275	0.00465842	ENSG00000175197, ENSG00000131016, ENSG00000112715, ENSG00000128271, ENSG00000177374, ENSG00000173531, ENSG00000112981, ENSG00000120337, ENSG00000148926, ENSG00000113083, ENSG00000185499, ENSG00000108691, ENSG00000162772, ENSG00000087250, ENSG00000168209, ENSG00000073605, ENSG00000166349, ENSG00000108465, ENSG00000070669	87	2092	19229	2.00738	0.495534
GOTERM_BP	GO:0097529~myeloid leukocyte migration	6	5.88235	0.00469434	ENSG00000120337, ENSG00000112715, ENSG00000115009, ENSG00000108691, ENSG00000173531, ENSG00000169429	87	243	19229	5.45736	0.495534
GOTERM_BP	GO:0051145~smooth muscle cell differentiation	4	3.92157	0.00479954	ENSG00000172638, ENSG00000148926, ENSG00000112715, ENSG00000131634	87	76	19229	11.6328	0.495534
GOTERM_BP	GO:0036293~response to decreased oxygen levels	7	6.86275	0.00503332	ENSG00000148926, ENSG00000112715, ENSG00000113739, ENSG00000173531, ENSG00000087250, ENSG00000152952, ENSG00000168209	87	353	19229	4.38289	0.495534
GOTERM_BP	GO:0006915~apoptotic process	18	17.6471	0.00512742	ENSG00000175197, ENSG00000131016, ENSG00000112715, ENSG00000128271, ENSG00000177374, ENSG00000173531, ENSG00000112981, ENSG00000120337, ENSG00000148926, ENSG00000185499, ENSG00000108691, ENSG00000162772, ENSG00000087250, ENSG00000168209, ENSG00000073605, ENSG00000166349, ENSG00000108465, ENSG00000070669	87	1944	19229	2.04651	0.495534
GOTERM_BP	GO:0030595~leukocyte chemotaxis	6	5.88235	0.00519948	ENSG00000120337, ENSG00000112715, ENSG00000115009, ENSG00000108691, ENSG00000173531, ENSG00000169429	87	249	19229	5.32586	0.495534
GOTERM_BP	GO:1902531~regulation of intracellular signal transduction	18	17.6471	0.00534272	ENSG00000175197, ENSG00000131016, ENSG00000112715, ENSG00000177374, ENSG00000115009, ENSG00000173531, ENSG00000213626, ENSG00000112981, ENSG00000120875, ENSG00000120337, ENSG00000164430, ENSG00000173918, ENSG00000185499, ENSG00000108691, ENSG00000162772, ENSG00000087250, ENSG00000168209, ENSG00000108465	87	1952	19229	2.03812	0.495534
GOTERM_BP	GO:0002687~positive regulation of leukocyte migration	5	4.90196	0.0056526	ENSG00000120337, ENSG00000112715, ENSG00000115009, ENSG00000169429, ENSG00000154721	87	159	19229	6.95041	0.495534
GOTERM_BP	GO:0097530~granulocyte migration	5	4.90196	0.0056526	ENSG00000120337, ENSG00000112715, ENSG00000115009, ENSG00000108691, ENSG00000169429	87	159	19229	6.95041	0.495534
GOTERM_BP	GO:0061061~muscle structure development	10	9.80392	0.00567492	ENSG00000175197, ENSG00000172638, ENSG00000148926, ENSG00000112715, ENSG00000131634, ENSG00000113083, ENSG00000100288, ENSG00000124006, ENSG00000162772, ENSG00000154721	87	738	19229	2.99489	0.495534
GOTERM_BP	GO:0043154~negative regulation of cysteine-type endopeptidase activity involved in apoptotic process	4	3.92157	0.00573257	ENSG00000112715, ENSG00000128271, ENSG00000087250, ENSG00000166349	87	81	19229	10.9147	0.495534
GOTERM_BP	GO:0051240~positive regulation of multicellular organismal process	18	17.6471	0.00579572	ENSG00000175197, ENSG00000131016, ENSG00000112715, ENSG00000105855, ENSG00000128271, ENSG00000173531, ENSG00000213626, ENSG00000116711, ENSG00000008517, ENSG00000172638, ENSG00000148926, ENSG00000164430, ENSG00000173918, ENSG00000103528, ENSG00000124006, ENSG00000143320, ENSG00000169429, ENSG00000166349	87	1968	19229	2.02155	0.495534
GOTERM_BP	GO:0003341~cilium movement	4	3.92157	0.00613406	ENSG00000158023, ENSG00000156042, ENSG00000112981, ENSG00000197748	87	83	19229	10.6517	0.495681
GOTERM_BP	GO:0009966~regulation of signal transduction	25	24.5098	0.00633285	ENSG00000128271, ENSG00000213626, ENSG00000198768, ENSG00000112981, ENSG00000120875, ENSG00000148926, ENSG00000120337, ENSG00000164430, ENSG00000173918, ENSG00000185499, ENSG00000162772, ENSG00000169429, ENSG00000106003, ENSG00000108465, ENSG00000175197, ENSG00000131016, ENSG00000112715, ENSG00000131634, ENSG00000177374, ENSG00000115009, ENSG00000173531, ENSG00000113083, ENSG00000108691, ENSG0000…	87	3217	19229	1.71762	0.495681
GOTERM_BP	GO:0030968~endoplasmic reticulum unfolded protein response	4	3.92157	0.00634095	ENSG00000175197, ENSG00000113739, ENSG00000162772, ENSG00000108465	87	84	19229	10.5249	0.495681
GOTERM_BP	GO:0042692~muscle cell differentiation	8	7.84314	0.00664011	ENSG00000175197, ENSG00000172638, ENSG00000148926, ENSG00000112715, ENSG00000131634, ENSG00000113083, ENSG00000124006, ENSG00000154721	87	494	19229	3.57932	0.504648
GOTERM_BP	GO:0043408~regulation of MAPK cascade	10	9.80392	0.00724362	ENSG00000120875, ENSG00000131016, ENSG00000112715, ENSG00000173918, ENSG00000115009, ENSG00000108691, ENSG00000213626, ENSG00000162772, ENSG00000087250, ENSG00000108465	87	767	19229	2.88166	0.510207
GOTERM_BP	GO:1901522~positive regulation of transcription from RNA polymerase II promoter involved in cellular response to chemical stimulus	3	2.94118	0.00742158	ENSG00000112715, ENSG00000138380, ENSG00000087250	87	29	19229	22.8644	0.510207
REACTOME_PATHWAY	R-HSA-449147~Signaling by Interleukins	8	7.84314	0.00758674	ENSG00000120875, ENSG00000112715, ENSG00000185499, ENSG00000115009, ENSG00000108691, ENSG00000008517, ENSG00000169429, ENSG00000166349	54	473	10899	3.41367	0.285881
REACTOME_PATHWAY	R-HSA-1280215~Cytokine Signaling in Immune system	10	9.80392	0.00765754	ENSG00000120875, ENSG00000120337, ENSG00000172183, ENSG00000112715, ENSG00000185499, ENSG00000115009, ENSG00000108691, ENSG00000008517, ENSG00000169429, ENSG00000166349	54	725	10899	2.78391	0.285881
GOTERM_BP	GO:0001932~regulation of protein phosphorylation	15	14.7059	0.00765898	ENSG00000131016, ENSG00000112715, ENSG00000128271, ENSG00000115009, ENSG00000173531, ENSG00000213626, ENSG00000120875, ENSG00000120337, ENSG00000173918, ENSG00000113083, ENSG00000108691, ENSG00000162772, ENSG00000087250, ENSG00000168209, ENSG00000108465	87	1529	19229	2.16831	0.510207
GOTERM_BP	GO:0070482~response to oxygen levels	7	6.86275	0.00768933	ENSG00000148926, ENSG00000112715, ENSG00000113739, ENSG00000173531, ENSG00000087250, ENSG00000152952, ENSG00000168209	87	386	19229	4.00819	0.510207
GOTERM_BP	GO:0070848~response to growth factor	10	9.80392	0.00779267	ENSG00000175197, ENSG00000112715, ENSG00000131634, ENSG00000105855, ENSG00000163815, ENSG00000113083, ENSG00000108691, ENSG00000087250, ENSG00000169429, ENSG00000168209	87	776	19229	2.84823	0.510207
GOTERM_BP	GO:0019220~regulation of phosphate metabolic process	17	16.6667	0.00783213	ENSG00000131016, ENSG00000112715, ENSG00000160801, ENSG00000128271, ENSG00000115009, ENSG00000173531, ENSG00000213626, ENSG00000120875, ENSG00000120337, ENSG00000173918, ENSG00000113083, ENSG00000108691, ENSG00000162772, ENSG00000087250, ENSG00000168209, ENSG00000123892, ENSG00000108465	87	1861	19229	2.01902	0.510207
GOTERM_BP	GO:0051174~regulation of phosphorus metabolic process	17	16.6667	0.00802991	ENSG00000131016, ENSG00000112715, ENSG00000160801, ENSG00000128271, ENSG00000115009, ENSG00000173531, ENSG00000213626, ENSG00000120875, ENSG00000120337, ENSG00000173918, ENSG00000113083, ENSG00000108691, ENSG00000162772, ENSG00000087250, ENSG00000168209, ENSG00000123892, ENSG00000108465	87	1866	19229	2.01361	0.510926
GOTERM_BP	GO:0016310~phosphorylation	20	19.6078	0.00827784	ENSG00000131016, ENSG00000112715, ENSG00000128271, ENSG00000115009, ENSG00000173531, ENSG00000213626, ENSG00000080823, ENSG00000112981, ENSG00000114670, ENSG00000120875, ENSG00000120337, ENSG00000173918, ENSG00000113083, ENSG00000100288, ENSG00000108691, ENSG00000162772, ENSG00000087250, ENSG00000168209, ENSG00000167524, ENSG00000108465	87	2386	19229	1.85267	0.514731
KEGG_PATHWAY	hsa05323:Rheumatoid arthritis	4	3.92157	0.00840436	ENSG00000112715, ENSG00000115009, ENSG00000108691, ENSG00000169429	38	93	8164	9.24052	0.533677
GOTERM_BP	GO:2000117~negative regulation of cysteine-type endopeptidase activity	4	3.92157	0.0086401	ENSG00000112715, ENSG00000128271, ENSG00000087250, ENSG00000166349	87	94	19229	9.40523	0.525318
GOTERM_BP	GO:0009891~positive regulation of biosynthetic process	19	18.6275	0.00900857	ENSG00000175197, ENSG00000131016, ENSG00000112715, ENSG00000160801, ENSG00000213626, ENSG00000133169, ENSG00000148926, ENSG00000138380, ENSG00000102878, ENSG00000185499, ENSG00000120075, ENSG00000101104, ENSG00000108691, ENSG00000124479, ENSG00000162772, ENSG00000087250, ENSG00000169429, ENSG00000123892, ENSG00000108465	87	2231	19229	1.88231	0.5301
GOTERM_BP	GO:0048609~multicellular organismal reproductive process	11	10.7843	0.00910626	ENSG00000130751, ENSG00000112715, ENSG00000113739, ENSG00000101104, ENSG00000124479, ENSG00000206530, ENSG00000173531, ENSG00000106003, ENSG00000112981, ENSG00000197748, ENSG00000154721	87	940	19229	2.58644	0.5301
GOTERM_BP	GO:0050900~leukocyte migration	7	6.86275	0.0100593	ENSG00000120337, ENSG00000112715, ENSG00000115009, ENSG00000108691, ENSG00000173531, ENSG00000169429, ENSG00000154721	87	409	19229	3.78279	0.556961
GOTERM_BP	GO:0008219~cell death	19	18.6275	0.0103305	ENSG00000175197, ENSG00000131016, ENSG00000112715, ENSG00000128271, ENSG00000177374, ENSG00000173531, ENSG00000112981, ENSG00000120337, ENSG00000148926, ENSG00000113083, ENSG00000185499, ENSG00000108691, ENSG00000162772, ENSG00000087250, ENSG00000168209, ENSG00000073605, ENSG00000166349, ENSG00000108465, ENSG00000070669	87	2262	19229	1.85651	0.556961
GOTERM_BP	GO:0032504~multicellular organism reproduction	11	10.7843	0.010394	ENSG00000130751, ENSG00000112715, ENSG00000113739, ENSG00000101104, ENSG00000124479, ENSG00000206530, ENSG00000173531, ENSG00000106003, ENSG00000112981, ENSG00000197748, ENSG00000154721	87	959	19229	2.5352	0.556961
GOTERM_BP	GO:0070887~cellular response to chemical stimulus	24	23.5294	0.0104373	ENSG00000175197, ENSG00000131016, ENSG00000112715, ENSG00000131634, ENSG00000113739, ENSG00000105855, ENSG00000163815, ENSG00000115009, ENSG00000173531, ENSG00000213626, ENSG00000116711, ENSG00000112981, ENSG00000120337, ENSG00000164430, ENSG00000138380, ENSG00000103528, ENSG00000113083, ENSG00000108691, ENSG00000162772, ENSG00000087250, ENSG00000168209, ENSG00000169429, ENSG00000108465, ENSG0000…	87	3164	19229	1.67653	0.556961
GOTERM_BP	GO:0010628~positive regulation of gene expression	19	18.6275	0.0111195	ENSG00000175197, ENSG00000112715, ENSG00000105855, ENSG00000163815, ENSG00000173531, ENSG00000213626, ENSG00000008517, ENSG00000133169, ENSG00000173918, ENSG00000138380, ENSG00000102878, ENSG00000185499, ENSG00000120075, ENSG00000101104, ENSG00000124479, ENSG00000162772, ENSG00000087250, ENSG00000169429, ENSG00000108465	87	2279	19229	1.84267	0.556961
GOTERM_BP	GO:0055001~muscle cell development	5	4.90196	0.0116133	ENSG00000172638, ENSG00000148926, ENSG00000112715, ENSG00000113083, ENSG00000124006	87	196	19229	5.63834	0.556961
GOTERM_BP	GO:0044703~multi-organism reproductive process	12	11.7647	0.0117209	ENSG00000148926, ENSG00000112715, ENSG00000149506, ENSG00000113739, ENSG00000101104, ENSG00000130270, ENSG00000124479, ENSG00000206530, ENSG00000173531, ENSG00000112981, ENSG00000197748, ENSG00000154721	87	1129	19229	2.34923	0.556961
GOTERM_BP	GO:0022414~reproductive process	15	14.7059	0.0122098	ENSG00000130751, ENSG00000112715, ENSG00000113739, ENSG00000105855, ENSG00000130270, ENSG00000206530, ENSG00000173531, ENSG00000112981, ENSG00000197748, ENSG00000154721, ENSG00000148926, ENSG00000149506, ENSG00000101104, ENSG00000124479, ENSG00000106003	87	1617	19229	2.05031	0.556961
GOTERM_BP	GO:0060840~artery development	4	3.92157	0.0122749	ENSG00000175197, ENSG00000172638, ENSG00000112715, ENSG00000113083	87	107	19229	8.26254	0.556961
GOTERM_BP	GO:0034620~cellular response to unfolded protein	4	3.92157	0.0122749	ENSG00000175197, ENSG00000113739, ENSG00000162772, ENSG00000108465	87	107	19229	8.26254	0.556961
GOTERM_BP	GO:0044702~single organism reproductive process	14	13.7255	0.0123348	ENSG00000112715, ENSG00000113739, ENSG00000105855, ENSG00000130270, ENSG00000206530, ENSG00000173531, ENSG00000112981, ENSG00000197748, ENSG00000154721, ENSG00000148926, ENSG00000149506, ENSG00000101104, ENSG00000124479, ENSG00000106003	87	1455	19229	2.12668	0.556961
GOTERM_BP	GO:0000003~reproduction	15	14.7059	0.012396	ENSG00000130751, ENSG00000112715, ENSG00000113739, ENSG00000105855, ENSG00000130270, ENSG00000206530, ENSG00000173531, ENSG00000112981, ENSG00000197748, ENSG00000154721, ENSG00000148926, ENSG00000149506, ENSG00000101104, ENSG00000124479, ENSG00000106003	87	1620	19229	2.04651	0.556961
GOTERM_BP	GO:0001944~vasculature development	10	9.80392	0.0125789	ENSG00000175197, ENSG00000172638, ENSG00000148926, ENSG00000112715, ENSG00000131634, ENSG00000105855, ENSG00000113083, ENSG00000124479, ENSG00000108691, ENSG00000169429	87	839	19229	2.63436	0.556961
GOTERM_BP	GO:0072358~cardiovascular system development	10	9.80392	0.0125789	ENSG00000175197, ENSG00000172638, ENSG00000148926, ENSG00000112715, ENSG00000131634, ENSG00000105855, ENSG00000113083, ENSG00000124479, ENSG00000108691, ENSG00000169429	87	839	19229	2.63436	0.556961
GOTERM_BP	GO:0021700~developmental maturation	6	5.88235	0.0128641	ENSG00000175197, ENSG00000112715, ENSG00000160801, ENSG00000166341, ENSG00000101104, ENSG00000123892	87	311	19229	4.26411	0.556961
GOTERM_BP	GO:0042981~regulation of apoptotic process	15	14.7059	0.0129033	ENSG00000175197, ENSG00000131016, ENSG00000112715, ENSG00000128271, ENSG00000173531, ENSG00000112981, ENSG00000120337, ENSG00000148926, ENSG00000113083, ENSG00000185499, ENSG00000108691, ENSG00000162772, ENSG00000087250, ENSG00000166349, ENSG00000070669	87	1628	19229	2.03645	0.556961
GOTERM_BP	GO:0006468~protein phosphorylation	17	16.6667	0.0130283	ENSG00000131016, ENSG00000112715, ENSG00000128271, ENSG00000115009, ENSG00000173531, ENSG00000213626, ENSG00000080823, ENSG00000114670, ENSG00000120875, ENSG00000120337, ENSG00000173918, ENSG00000108691, ENSG00000162772, ENSG00000087250, ENSG00000168209, ENSG00000167524, ENSG00000108465	87	1968	19229	1.90924	0.556961
GOTERM_BP	GO:0048468~cell development	19	18.6275	0.0135563	ENSG00000112715, ENSG00000160801, ENSG00000128271, ENSG00000206530, ENSG00000138411, ENSG00000112981, ENSG00000197748, ENSG00000154721, ENSG00000172638, ENSG00000148926, ENSG00000196739, ENSG00000103528, ENSG00000102878, ENSG00000113083, ENSG00000101104, ENSG00000124006, ENSG00000143320, ENSG00000087250, ENSG00000108465	87	2326	19229	1.80543	0.570617
GOTERM_BP	GO:0030155~regulation of cell adhesion	10	9.80392	0.0141845	ENSG00000172638, ENSG00000120337, ENSG00000164430, ENSG00000112715, ENSG00000173918, ENSG00000128271, ENSG00000185499, ENSG00000108691, ENSG00000169429, ENSG00000166349	87	856	19229	2.58204	0.577841
GOTERM_BP	GO:0035886~vascular smooth muscle cell differentiation	3	2.94118	0.0144793	ENSG00000172638, ENSG00000148926, ENSG00000112715	87	41	19229	16.1724	0.577841
GOTERM_BP	GO:0010941~regulation of cell death	16	15.6863	0.0145381	ENSG00000175197, ENSG00000131016, ENSG00000112715, ENSG00000128271, ENSG00000173531, ENSG00000112981, ENSG00000120337, ENSG00000148926, ENSG00000113083, ENSG00000185499, ENSG00000108691, ENSG00000162772, ENSG00000087250, ENSG00000168209, ENSG00000166349, ENSG00000070669	87	1821	19229	1.94199	0.577841
GOTERM_BP	GO:0043067~regulation of programmed cell death	15	14.7059	0.0146652	ENSG00000175197, ENSG00000131016, ENSG00000112715, ENSG00000128271, ENSG00000173531, ENSG00000112981, ENSG00000120337, ENSG00000148926, ENSG00000113083, ENSG00000185499, ENSG00000108691, ENSG00000162772, ENSG00000087250, ENSG00000166349, ENSG00000070669	87	1654	19229	2.00444	0.577841
GOTERM_BP	GO:0006796~phosphate-containing compound metabolic process	24	23.5294	0.0147839	ENSG00000131016, ENSG00000112715, ENSG00000160801, ENSG00000128271, ENSG00000115009, ENSG00000173531, ENSG00000213626, ENSG00000116711, ENSG00000080823, ENSG00000112981, ENSG00000114670, ENSG00000120875, ENSG00000120337, ENSG00000173918, ENSG00000113083, ENSG00000100288, ENSG00000108691, ENSG00000100024, ENSG00000162772, ENSG00000087250, ENSG00000168209, ENSG00000123892, ENSG00000167524, ENSG0000…	87	3261	19229	1.62666	0.577841
REACTOME_PATHWAY	R-HSA-1474244~Extracellular matrix organization	6	5.88235	0.0149185	ENSG00000172638, ENSG00000196739, ENSG00000105855, ENSG00000113083, ENSG00000152952, ENSG00000154721	54	300	10899	4.03667	0.433584
GOTERM_BP	GO:0006520~cellular amino acid metabolic process	6	5.88235	0.0154851	ENSG00000248098, ENSG00000145020, ENSG00000100024, ENSG00000139631, ENSG00000152952, ENSG00000070669	87	326	19229	4.06791	0.592194
REACTOME_PATHWAY	R-HSA-6785807~Interleukin-4 and Interleukin-13 signaling	4	3.92157	0.0154851	ENSG00000112715, ENSG00000185499, ENSG00000108691, ENSG00000169429	54	108	10899	7.47531	0.433584
GOTERM_BP	GO:0071347~cellular response to interleukin-1	4	3.92157	0.015584	ENSG00000131016, ENSG00000115009, ENSG00000108691, ENSG00000169429	87	117	19229	7.55634	0.592194
GOTERM_BP	GO:0007565~female pregnancy	5	4.90196	0.0160687	ENSG00000148926, ENSG00000112715, ENSG00000113739, ENSG00000124479, ENSG00000173531	87	216	19229	5.11627	0.59689
GOTERM_BP	GO:0042325~regulation of phosphorylation	15	14.7059	0.016144	ENSG00000131016, ENSG00000112715, ENSG00000128271, ENSG00000115009, ENSG00000173531, ENSG00000213626, ENSG00000120875, ENSG00000120337, ENSG00000173918, ENSG00000113083, ENSG00000108691, ENSG00000162772, ENSG00000087250, ENSG00000168209, ENSG00000108465	87	1674	19229	1.98049	0.59689
GOTERM_BP	GO:0051090~regulation of sequence-specific DNA binding transcription factor activity	7	6.86275	0.0164479	ENSG00000175197, ENSG00000120337, ENSG00000112715, ENSG00000138380, ENSG00000124479, ENSG00000133169, ENSG00000108465	87	456	19229	3.3929	0.600021
GOTERM_BP	GO:0001775~cell activation	12	11.7647	0.0175718	ENSG00000131016, ENSG00000120337, ENSG00000164430, ENSG00000149506, ENSG00000173918, ENSG00000105855, ENSG00000128271, ENSG00000108691, ENSG00000116711, ENSG00000169429, ENSG00000106003, ENSG00000166349	87	1198	19229	2.21392	0.632585
GOTERM_BP	GO:0009968~negative regulation of signal transduction	13	12.7451	0.0180085	ENSG00000175197, ENSG00000177374, ENSG00000213626, ENSG00000198768, ENSG00000112981, ENSG00000120875, ENSG00000148926, ENSG00000185499, ENSG00000162772, ENSG00000168209, ENSG00000169429, ENSG00000106003, ENSG00000108465	87	1364	19229	2.10652	0.639888
GOTERM_BP	GO:0071363~cellular response to growth factor stimulus	9	8.82353	0.0182579	ENSG00000112715, ENSG00000131634, ENSG00000105855, ENSG00000163815, ENSG00000113083, ENSG00000108691, ENSG00000087250, ENSG00000169429, ENSG00000168209	87	745	19229	2.67008	0.640432
REACTOME_PATHWAY	R-HSA-1566948~Elastic fibre formation	3	2.94118	0.0192672	ENSG00000172638, ENSG00000105855, ENSG00000113083	54	44	10899	13.7614	0.479539
GOTERM_BP	GO:0070374~positive regulation of ERK1 and ERK2 cascade	5	4.90196	0.0200307	ENSG00000131016, ENSG00000112715, ENSG00000115009, ENSG00000108691, ENSG00000087250	87	231	19229	4.78405	0.666786
GOTERM_BP	GO:0035967~cellular response to topologically incorrect protein	4	3.92157	0.0201567	ENSG00000175197, ENSG00000113739, ENSG00000162772, ENSG00000108465	87	129	19229	6.85343	0.666786
GOTERM_BP	GO:0030317~flagellated sperm motility	4	3.92157	0.0201567	ENSG00000158023, ENSG00000206530, ENSG00000173531, ENSG00000197748	87	129	19229	6.85343	0.666786
GOTERM_BP	GO:0097722~sperm motility	4	3.92157	0.0201567	ENSG00000158023, ENSG00000206530, ENSG00000173531, ENSG00000197748	87	129	19229	6.85343	0.666786
GOTERM_BP	GO:0006793~phosphorus metabolic process	24	23.5294	0.0202278	ENSG00000131016, ENSG00000112715, ENSG00000160801, ENSG00000128271, ENSG00000115009, ENSG00000173531, ENSG00000213626, ENSG00000116711, ENSG00000080823, ENSG00000112981, ENSG00000114670, ENSG00000120875, ENSG00000120337, ENSG00000173918, ENSG00000113083, ENSG00000100288, ENSG00000108691, ENSG00000100024, ENSG00000162772, ENSG00000087250, ENSG00000168209, ENSG00000123892, ENSG00000167524, ENSG0000…	87	3354	19229	1.58156	0.666786
GOTERM_BP	GO:0048732~gland development	7	6.86275	0.0207953	ENSG00000112715, ENSG00000100024, ENSG00000173531, ENSG00000213626, ENSG00000108465, ENSG00000166349, ENSG00000070669	87	481	19229	3.21655	0.677333
GOTERM_BP	GO:0071356~cellular response to tumor necrosis factor	5	4.90196	0.021474	ENSG00000131016, ENSG00000120337, ENSG00000115009, ENSG00000108691, ENSG00000169429	87	236	19229	4.68269	0.685256
GOTERM_BP	GO:0060560~developmental growth involved in morphogenesis	5	4.90196	0.0217701	ENSG00000112715, ENSG00000103528, ENSG00000173531, ENSG00000143320, ENSG00000087250	87	237	19229	4.66293	0.685256
GOTERM_BP	GO:0009893~positive regulation of metabolic process	27	26.4706	0.0217899	ENSG00000160801, ENSG00000163815, ENSG00000105855, ENSG00000213626, ENSG00000008517, ENSG00000133169, ENSG00000138411, ENSG00000148926, ENSG00000120337, ENSG00000173918, ENSG00000120075, ENSG00000185499, ENSG00000124479, ENSG00000162772, ENSG00000169429, ENSG00000108465, ENSG00000175197, ENSG00000131016, ENSG00000112715, ENSG00000115009, ENSG00000173531, ENSG00000138380, ENSG00000102878, ENSG0000…	87	3955	19229	1.50888	0.685256
REACTOME_PATHWAY	R-HSA-6783783~Interleukin-10 signaling	3	2.94118	0.0218142	ENSG00000115009, ENSG00000108691, ENSG00000169429	54	47	10899	12.883	0.488639
GOTERM_BP	GO:0072359~circulatory system development	12	11.7647	0.0229036	ENSG00000175197, ENSG00000172638, ENSG00000148926, ENSG00000112715, ENSG00000131634, ENSG00000105855, ENSG00000113083, ENSG00000166341, ENSG00000124006, ENSG00000124479, ENSG00000108691, ENSG00000169429	87	1247	19229	2.12693	0.712093
GOTERM_BP	GO:0050920~regulation of chemotaxis	5	4.90196	0.0232883	ENSG00000120337, ENSG00000112715, ENSG00000108691, ENSG00000173531, ENSG00000169429	87	242	19229	4.56659	0.713669
GOTERM_BP	GO:0007155~cell adhesion	14	13.7255	0.023476	ENSG00000112715, ENSG00000105855, ENSG00000128271, ENSG00000008517, ENSG00000154721, ENSG00000172638, ENSG00000120337, ENSG00000164430, ENSG00000173918, ENSG00000166341, ENSG00000185499, ENSG00000124006, ENSG00000108691, ENSG00000166349	87	1585	19229	1.95225	0.713669
GOTERM_BP	GO:1904018~positive regulation of vasculature development	5	4.90196	0.0239132	ENSG00000172638, ENSG00000148926, ENSG00000112715, ENSG00000105855, ENSG00000169429	87	244	19229	4.52916	0.718972
GOTERM_BP	GO:0022610~biological adhesion	14	13.7255	0.0242396	ENSG00000112715, ENSG00000105855, ENSG00000128271, ENSG00000008517, ENSG00000154721, ENSG00000172638, ENSG00000120337, ENSG00000164430, ENSG00000173918, ENSG00000166341, ENSG00000185499, ENSG00000124006, ENSG00000108691, ENSG00000166349	87	1592	19229	1.94367	0.720864
GOTERM_BP	GO:0044706~multi-multicellular organism process	5	4.90196	0.0245482	ENSG00000148926, ENSG00000112715, ENSG00000113739, ENSG00000124479, ENSG00000173531	87	246	19229	4.49234	0.722193
REACTOME_PATHWAY	R-HSA-500792~GPCR ligand binding	7	6.86275	0.0250599	ENSG00000148926, ENSG00000212124, ENSG00000160801, ENSG00000128271, ENSG00000115009, ENSG00000108691, ENSG00000169429	54	467	10899	3.02534	0.510311
GOTERM_BP	GO:0010256~endomembrane system organization	9	8.82353	0.025403	ENSG00000261794, ENSG00000186399, ENSG00000175265, ENSG00000166341, ENSG00000130270, ENSG00000124006, ENSG00000123892, ENSG00000075826, ENSG00000215252	87	793	19229	2.50846	0.725306
GOTERM_BP	GO:0010646~regulation of cell communication	25	24.5098	0.0258131	ENSG00000128271, ENSG00000213626, ENSG00000198768, ENSG00000112981, ENSG00000120875, ENSG00000148926, ENSG00000120337, ENSG00000164430, ENSG00000173918, ENSG00000185499, ENSG00000162772, ENSG00000169429, ENSG00000106003, ENSG00000108465, ENSG00000175197, ENSG00000131016, ENSG00000112715, ENSG00000131634, ENSG00000177374, ENSG00000115009, ENSG00000173531, ENSG00000113083, ENSG00000108691, ENSG0000…	87	3623	19229	1.52514	0.725306
GOTERM_BP	GO:0022604~regulation of cell morphogenesis	7	6.86275	0.0258678	ENSG00000112715, ENSG00000103528, ENSG00000124006, ENSG00000108691, ENSG00000143320, ENSG00000087250, ENSG00000138411	87	506	19229	3.05763	0.725306
GOTERM_BP	GO:0032101~regulation of response to external stimulus	10	9.80392	0.0273472	ENSG00000120337, ENSG00000164430, ENSG00000112715, ENSG00000173918, ENSG00000128271, ENSG00000108691, ENSG00000173531, ENSG00000116711, ENSG00000087250, ENSG00000169429	87	959	19229	2.30472	0.725306
GOTERM_BP	GO:0043066~negative regulation of apoptotic process	10	9.80392	0.0276674	ENSG00000120337, ENSG00000112715, ENSG00000128271, ENSG00000185499, ENSG00000108691, ENSG00000173531, ENSG00000087250, ENSG00000112981, ENSG00000166349, ENSG00000070669	87	961	19229	2.29993	0.725306
GOTERM_BP	GO:0023051~regulation of signaling	25	24.5098	0.0280791	ENSG00000128271, ENSG00000213626, ENSG00000198768, ENSG00000112981, ENSG00000120875, ENSG00000148926, ENSG00000120337, ENSG00000164430, ENSG00000173918, ENSG00000185499, ENSG00000162772, ENSG00000169429, ENSG00000106003, ENSG00000108465, ENSG00000175197, ENSG00000131016, ENSG00000112715, ENSG00000131634, ENSG00000177374, ENSG00000115009, ENSG00000173531, ENSG00000113083, ENSG00000108691, ENSG0000…	87	3651	19229	1.51344	0.725306
GOTERM_BP	GO:0031399~regulation of protein modification process	16	15.6863	0.0286	ENSG00000131016, ENSG00000112715, ENSG00000128271, ENSG00000115009, ENSG00000173531, ENSG00000213626, ENSG00000120875, ENSG00000120337, ENSG00000173918, ENSG00000113083, ENSG00000185499, ENSG00000108691, ENSG00000162772, ENSG00000087250, ENSG00000168209, ENSG00000108465	87	1979	19229	1.78695	0.725306
GOTERM_BP	GO:0070555~response to interleukin-1	4	3.92157	0.028752	ENSG00000131016, ENSG00000115009, ENSG00000108691, ENSG00000169429	87	148	19229	5.97359	0.725306
GOTERM_BP	GO:0006986~response to unfolded protein	4	3.92157	0.028752	ENSG00000175197, ENSG00000113739, ENSG00000162772, ENSG00000108465	87	148	19229	5.97359	0.725306
GOTERM_BP	GO:0016570~histone modification	7	6.86275	0.028807	ENSG00000114670, ENSG00000112715, ENSG00000102878, ENSG00000185499, ENSG00000173531, ENSG00000087250, ENSG00000166349	87	519	19229	2.98104	0.725306
KEGG_PATHWAY	hsa04370:VEGF signaling pathway	3	2.94118	0.0290853	ENSG00000112715, ENSG00000168970, ENSG00000116711	38	59	8164	10.9242	0.934497
GOTERM_BP	GO:0007566~embryo implantation	3	2.94118	0.0295953	ENSG00000112715, ENSG00000113739, ENSG00000173531	87	60	19229	11.0511	0.725306
GOTERM_BP	GO:0016337~single organismal cell-cell adhesion	8	7.84314	0.0297353	ENSG00000120337, ENSG00000164430, ENSG00000112715, ENSG00000173918, ENSG00000128271, ENSG00000108691, ENSG00000166349, ENSG00000154721	87	667	19229	2.65095	0.725306
GOTERM_BP	GO:1905517~macrophage migration	3	2.94118	0.0305111	ENSG00000120337, ENSG00000108691, ENSG00000173531	87	61	19229	10.87	0.725306
GOTERM_BP	GO:0010648~negative regulation of cell communication	13	12.7451	0.0305898	ENSG00000175197, ENSG00000177374, ENSG00000213626, ENSG00000198768, ENSG00000112981, ENSG00000120875, ENSG00000148926, ENSG00000185499, ENSG00000162772, ENSG00000168209, ENSG00000169429, ENSG00000106003, ENSG00000108465	87	1473	19229	1.95064	0.725306
GOTERM_BP	GO:1902533~positive regulation of intracellular signal transduction	11	10.7843	0.0306638	ENSG00000175197, ENSG00000131016, ENSG00000120337, ENSG00000164430, ENSG00000112715, ENSG00000173918, ENSG00000177374, ENSG00000115009, ENSG00000108691, ENSG00000087250, ENSG00000108465	87	1140	19229	2.13268	0.725306
GOTERM_BP	GO:0034612~response to tumor necrosis factor	5	4.90196	0.0310924	ENSG00000131016, ENSG00000120337, ENSG00000115009, ENSG00000108691, ENSG00000169429	87	265	19229	4.17025	0.725306
GOTERM_BP	GO:0072331~signal transduction by p53 class mediator	4	3.92157	0.0312898	ENSG00000177374, ENSG00000185499, ENSG00000168209, ENSG00000108465	87	153	19229	5.77838	0.725306
GOTERM_BP	GO:0023057~negative regulation of signaling	13	12.7451	0.0312903	ENSG00000175197, ENSG00000177374, ENSG00000213626, ENSG00000198768, ENSG00000112981, ENSG00000120875, ENSG00000148926, ENSG00000185499, ENSG00000162772, ENSG00000168209, ENSG00000169429, ENSG00000106003, ENSG00000108465	87	1478	19229	1.94405	0.725306
GOTERM_BP	GO:0043069~negative regulation of programmed cell death	10	9.80392	0.0313673	ENSG00000120337, ENSG00000112715, ENSG00000128271, ENSG00000185499, ENSG00000108691, ENSG00000173531, ENSG00000087250, ENSG00000112981, ENSG00000166349, ENSG00000070669	87	983	19229	2.24845	0.725306
GOTERM_BP	GO:0048870~cell motility	15	14.7059	0.0315883	ENSG00000175197, ENSG00000112715, ENSG00000105855, ENSG00000158023, ENSG00000115009, ENSG00000206530, ENSG00000173531, ENSG00000197748, ENSG00000154721, ENSG00000120337, ENSG00000113083, ENSG00000166341, ENSG00000108691, ENSG00000168209, ENSG00000169429	87	1827	19229	1.81464	0.725306
GOTERM_BP	GO:0051674~localization of cell	15	14.7059	0.0315883	ENSG00000175197, ENSG00000112715, ENSG00000105855, ENSG00000158023, ENSG00000115009, ENSG00000206530, ENSG00000173531, ENSG00000197748, ENSG00000154721, ENSG00000120337, ENSG00000113083, ENSG00000166341, ENSG00000108691, ENSG00000168209, ENSG00000169429	87	1827	19229	1.81464	0.725306
GOTERM_BP	GO:0022407~regulation of cell-cell adhesion	7	6.86275	0.0317094	ENSG00000120337, ENSG00000164430, ENSG00000112715, ENSG00000173918, ENSG00000128271, ENSG00000108691, ENSG00000166349	87	531	19229	2.91367	0.725306
GOTERM_BP	GO:0045934~negative regulation of nucleobase-containing compound metabolic process	14	13.7255	0.0318386	ENSG00000175197, ENSG00000130751, ENSG00000112715, ENSG00000171291, ENSG00000177374, ENSG00000213626, ENSG00000172748, ENSG00000164430, ENSG00000102878, ENSG00000187243, ENSG00000185499, ENSG00000162772, ENSG00000087250, ENSG00000168209	87	1654	19229	1.87081	0.725306
GOTERM_BP	GO:0031328~positive regulation of cellular biosynthetic process	17	16.6667	0.0319148	ENSG00000175197, ENSG00000112715, ENSG00000160801, ENSG00000213626, ENSG00000133169, ENSG00000148926, ENSG00000138380, ENSG00000102878, ENSG00000185499, ENSG00000120075, ENSG00000101104, ENSG00000124479, ENSG00000162772, ENSG00000087250, ENSG00000169429, ENSG00000123892, ENSG00000108465	87	2187	19229	1.71806	0.725306
GOTERM_BP	GO:0034976~response to endoplasmic reticulum stress	5	4.90196	0.0322111	ENSG00000175197, ENSG00000113739, ENSG00000162772, ENSG00000169429, ENSG00000108465	87	268	19229	4.12356	0.725306
GOTERM_BP	GO:0016569~covalent chromatin modification	7	6.86275	0.0322112	ENSG00000114670, ENSG00000112715, ENSG00000102878, ENSG00000185499, ENSG00000173531, ENSG00000087250, ENSG00000166349	87	533	19229	2.90274	0.725306
GOTERM_BP	GO:0071310~cellular response to organic substance	19	18.6275	0.0323305	ENSG00000175197, ENSG00000131016, ENSG00000112715, ENSG00000131634, ENSG00000113739, ENSG00000105855, ENSG00000163815, ENSG00000115009, ENSG00000213626, ENSG00000120337, ENSG00000164430, ENSG00000113083, ENSG00000108691, ENSG00000162772, ENSG00000087250, ENSG00000168209, ENSG00000169429, ENSG00000108465, ENSG00000070669	87	2557	19229	1.64233	0.725306
GOTERM_BP	GO:0050877~neurological system process	13	12.7451	0.0324352	ENSG00000175197, ENSG00000130751, ENSG00000212124, ENSG00000108556, ENSG00000128271, ENSG00000171121, ENSG00000197748, ENSG00000154721, ENSG00000102878, ENSG00000108691, ENSG00000124479, ENSG00000165899, ENSG00000166349	87	1486	19229	1.93358	0.725306
GOTERM_BP	GO:0007187~G-protein coupled receptor signaling pathway, coupled to cyclic nucleotide second messenger	5	4.90196	0.0325892	ENSG00000131016, ENSG00000148926, ENSG00000160801, ENSG00000128271, ENSG00000108691	87	269	19229	4.10823	0.725306
GOTERM_BP	GO:0023014~signal transduction by protein phosphorylation	9	8.82353	0.0329046	ENSG00000120875, ENSG00000131016, ENSG00000112715, ENSG00000173918, ENSG00000115009, ENSG00000108691, ENSG00000162772, ENSG00000087250, ENSG00000108465	87	834	19229	2.38514	0.725306
GOTERM_BP	GO:0000165~MAPK cascade	9	8.82353	0.0329046	ENSG00000120875, ENSG00000131016, ENSG00000112715, ENSG00000173918, ENSG00000115009, ENSG00000108691, ENSG00000162772, ENSG00000087250, ENSG00000108465	87	834	19229	2.38514	0.725306
GOTERM_BP	GO:0031667~response to nutrient levels	7	6.86275	0.0332302	ENSG00000175197, ENSG00000148926, ENSG00000113739, ENSG00000118473, ENSG00000162772, ENSG00000087250, ENSG00000070669	87	537	19229	2.88112	0.725306
REACTOME_PATHWAY	R-HSA-380108~Chemokine receptors bind chemokines	3	2.94118	0.0332775	ENSG00000115009, ENSG00000108691, ENSG00000169429	54	59	10899	10.2627	0.62118
GOTERM_BP	GO:0001890~placenta development	4	3.92157	0.0334022	ENSG00000148926, ENSG00000113739, ENSG00000105855, ENSG00000124479	87	157	19229	5.63116	0.725306
GOTERM_BP	GO:0051091~positive regulation of sequence-specific DNA binding transcription factor activity	5	4.90196	0.0345189	ENSG00000175197, ENSG00000120337, ENSG00000112715, ENSG00000124479, ENSG00000133169	87	274	19229	4.03327	0.743651
GOTERM_BP	GO:0022603~regulation of anatomical structure morphogenesis	11	10.7843	0.035009	ENSG00000148926, ENSG00000112715, ENSG00000103528, ENSG00000105855, ENSG00000124006, ENSG00000108691, ENSG00000143320, ENSG00000087250, ENSG00000138411, ENSG00000169429, ENSG00000106003	87	1166	19229	2.08512	0.748318
GOTERM_BP	GO:0098609~cell-cell adhesion	10	9.80392	0.035594	ENSG00000120337, ENSG00000164430, ENSG00000112715, ENSG00000173918, ENSG00000128271, ENSG00000166341, ENSG00000124006, ENSG00000108691, ENSG00000166349, ENSG00000154721	87	1006	19229	2.19705	0.754923
GOTERM_BP	GO:0048589~developmental growth	8	7.84314	0.0366835	ENSG00000148926, ENSG00000112715, ENSG00000196739, ENSG00000113739, ENSG00000103528, ENSG00000173531, ENSG00000143320, ENSG00000087250	87	698	19229	2.53321	0.772046
GOTERM_BP	GO:0009967~positive regulation of signal transduction	14	13.7255	0.0377436	ENSG00000175197, ENSG00000131016, ENSG00000112715, ENSG00000128271, ENSG00000177374, ENSG00000115009, ENSG00000120337, ENSG00000164430, ENSG00000173918, ENSG00000108691, ENSG00000162772, ENSG00000087250, ENSG00000106003, ENSG00000108465	87	1695	19229	1.82556	0.788294
GOTERM_BP	GO:2000401~regulation of lymphocyte migration	3	2.94118	0.0382308	ENSG00000115009, ENSG00000108691, ENSG00000154721	87	69	19229	9.6097	0.788909
GOTERM_BP	GO:0071456~cellular response to hypoxia	4	3.92157	0.0384204	ENSG00000112715, ENSG00000113739, ENSG00000173531, ENSG00000087250	87	166	19229	5.32586	0.788909
GOTERM_BP	GO:0040011~locomotion	16	15.6863	0.0386381	ENSG00000175197, ENSG00000112715, ENSG00000105855, ENSG00000128271, ENSG00000158023, ENSG00000115009, ENSG00000206530, ENSG00000173531, ENSG00000197748, ENSG00000154721, ENSG00000120337, ENSG00000113083, ENSG00000166341, ENSG00000108691, ENSG00000168209, ENSG00000169429	87	2058	19229	1.71835	0.788909
GOTERM_BP	GO:0010675~regulation of cellular carbohydrate metabolic process	4	3.92157	0.0401741	ENSG00000160801, ENSG00000173918, ENSG00000173531, ENSG00000168209	87	169	19229	5.23131	0.814195
GOTERM_BP	GO:0002548~monocyte chemotaxis	3	2.94118	0.0412983	ENSG00000120337, ENSG00000115009, ENSG00000108691	87	72	19229	9.20929	0.829704
GOTERM_BP	GO:0009991~response to extracellular stimulus	7	6.86275	0.0415458	ENSG00000175197, ENSG00000148926, ENSG00000113739, ENSG00000118473, ENSG00000162772, ENSG00000087250, ENSG00000070669	87	567	19229	2.72868	0.829704
GOTERM_BP	GO:0035966~response to topologically incorrect protein	4	3.92157	0.0419679	ENSG00000175197, ENSG00000113739, ENSG00000162772, ENSG00000108465	87	172	19229	5.14007	0.830882
GOTERM_BP	GO:0033554~cellular response to stress	16	15.6863	0.0422957	ENSG00000175197, ENSG00000112715, ENSG00000113739, ENSG00000177374, ENSG00000173531, ENSG00000112981, ENSG00000114670, ENSG00000148926, ENSG00000164430, ENSG00000185499, ENSG00000162772, ENSG00000087250, ENSG00000168209, ENSG00000169429, ENSG00000108465, ENSG00000070669	87	2083	19229	1.69773	0.830882
GOTERM_BP	GO:0051726~regulation of cell cycle	11	10.7843	0.0425159	ENSG00000175197, ENSG00000114670, ENSG00000185499, ENSG00000124006, ENSG00000108691, ENSG00000138411, ENSG00000169429, ENSG00000080823, ENSG00000106003, ENSG00000108465, ENSG00000070669	87	1206	19229	2.01596	0.830882
KEGG_PATHWAY	hsa04010:MAPK signaling pathway	5	4.90196	0.0428298	ENSG00000175197, ENSG00000120875, ENSG00000112715, ENSG00000168970, ENSG00000116711	38	294	8164	3.65378	0.934497
KEGG_PATHWAY	hsa04060:Cytokine-cytokine receptor interaction	5	4.90196	0.0432803	ENSG00000120337, ENSG00000115009, ENSG00000108691, ENSG00000008517, ENSG00000169429	38	295	8164	3.64139	0.934497
GOTERM_BP	GO:0010942~positive regulation of cell death	8	7.84314	0.0443643	ENSG00000175197, ENSG00000131016, ENSG00000148926, ENSG00000128271, ENSG00000108691, ENSG00000162772, ENSG00000087250, ENSG00000168209	87	728	19229	2.42882	0.860856
GOTERM_BP	GO:0006928~movement of cell or subcellular component	17	16.6667	0.0447943	ENSG00000175197, ENSG00000112715, ENSG00000105855, ENSG00000158023, ENSG00000115009, ENSG00000206530, ENSG00000173531, ENSG00000112981, ENSG00000197748, ENSG00000154721, ENSG00000120337, ENSG00000113083, ENSG00000166341, ENSG00000156042, ENSG00000108691, ENSG00000168209, ENSG00000169429	87	2283	19229	1.64581	0.861861
GOTERM_BP	GO:0036294~cellular response to decreased oxygen levels	4	3.92157	0.0450461	ENSG00000112715, ENSG00000113739, ENSG00000173531, ENSG00000087250	87	177	19229	4.99487	0.861861
GOTERM_BP	GO:0046470~phosphatidylcholine metabolic process	3	2.94118	0.0455273	ENSG00000100288, ENSG00000116711, ENSG00000123892	87	76	19229	8.72459	0.865018
GOTERM_BP	GO:0010604~positive regulation of macromolecule metabolic process	24	23.5294	0.0463468	ENSG00000175197, ENSG00000131016, ENSG00000112715, ENSG00000105855, ENSG00000163815, ENSG00000115009, ENSG00000173531, ENSG00000213626, ENSG00000008517, ENSG00000133169, ENSG00000138411, ENSG00000120337, ENSG00000173918, ENSG00000138380, ENSG00000102878, ENSG00000185499, ENSG00000120075, ENSG00000101104, ENSG00000108691, ENSG00000124479, ENSG00000162772, ENSG00000087250, ENSG00000169429, ENSG0000…	87	3632	19229	1.4605	0.874516
GOTERM_BP	GO:0003008~system process	17	16.6667	0.0469487	ENSG00000175197, ENSG00000131016, ENSG00000130751, ENSG00000212124, ENSG00000112715, ENSG00000108556, ENSG00000128271, ENSG00000171121, ENSG00000197748, ENSG00000154721, ENSG00000148926, ENSG00000173918, ENSG00000102878, ENSG00000108691, ENSG00000124479, ENSG00000165899, ENSG00000166349	87	2297	19229	1.63578	0.87489
GOTERM_BP	GO:0097193~intrinsic apoptotic signaling pathway	5	4.90196	0.0470061	ENSG00000175197, ENSG00000177374, ENSG00000185499, ENSG00000168209, ENSG00000112981	87	303	19229	3.64724	0.87489
REACTOME_PATHWAY	R-HSA-1483115~Hydrolysis of LPC	2	1.96078	0.0475971	ENSG00000168970, ENSG00000116711	54	10	10899	40.3667	0.820135
GOTERM_BP	GO:0007346~regulation of mitotic cell cycle	7	6.86275	0.0477646	ENSG00000114670, ENSG00000185499, ENSG00000124006, ENSG00000108691, ENSG00000138411, ENSG00000108465, ENSG00000070669	87	587	19229	2.63571	0.877558
GOTERM_BP	GO:0045892~negative regulation of transcription, DNA-templated	12	11.7647	0.0478203	ENSG00000175197, ENSG00000172748, ENSG00000130751, ENSG00000112715, ENSG00000171291, ENSG00000177374, ENSG00000102878, ENSG00000187243, ENSG00000185499, ENSG00000213626, ENSG00000162772, ENSG00000087250	87	1403	19229	1.89043	0.877558
GOTERM_BP	GO:0034350~regulation of glial cell apoptotic process	2	1.96078	0.0481233	ENSG00000131016, ENSG00000108691	87	11	19229	40.186	0.877558
GOTERM_BP	GO:1903507~negative regulation of nucleic acid-templated transcription	12	11.7647	0.0484325	ENSG00000175197, ENSG00000172748, ENSG00000130751, ENSG00000112715, ENSG00000171291, ENSG00000177374, ENSG00000102878, ENSG00000187243, ENSG00000185499, ENSG00000213626, ENSG00000162772, ENSG00000087250	87	1406	19229	1.8864	0.877558
GOTERM_BP	GO:0036211~protein modification process	26	25.4902	0.049337	ENSG00000128271, ENSG00000072201, ENSG00000213626, ENSG00000138411, ENSG00000080823, ENSG00000120875, ENSG00000120337, ENSG00000100505, ENSG00000173918, ENSG00000185499, ENSG00000162772, ENSG00000167524, ENSG00000108465, ENSG00000131016, ENSG00000112715, ENSG00000115009, ENSG00000175556, ENSG00000173531, ENSG00000152952, ENSG00000114670, ENSG00000102878, ENSG00000113083, ENSG00000108691, ENSG0000…	87	4052	19229	1.41821	0.882262
GOTERM_BP	GO:0006464~cellular protein modification process	26	25.4902	0.049337	ENSG00000128271, ENSG00000072201, ENSG00000213626, ENSG00000138411, ENSG00000080823, ENSG00000120875, ENSG00000120337, ENSG00000100505, ENSG00000173918, ENSG00000185499, ENSG00000162772, ENSG00000167524, ENSG00000108465, ENSG00000131016, ENSG00000112715, ENSG00000115009, ENSG00000175556, ENSG00000173531, ENSG00000152952, ENSG00000114670, ENSG00000102878, ENSG00000113083, ENSG00000108691, ENSG0000…	87	4052	19229	1.41821	0.882262
