# Supplementary material for: Culture of Cancer Cells at Physiological Oxygen Levels Affects Gene Expression in a Cell-Type Specific Manner
Source: Biomolecules. 2022 Nov 14;12(11):1684. doi: 10.3390/biom12111684 (PMC9688152; doi:10.3390/biom12111684)
Supplement: Supplementary file 1 [file biomolecules-12-01684-s001.zip › Table S16. Functional Enrichment HIF targets in Huh-7.xlsx]

## Sheet: Table S16
Table S16. Biological Processes (Gene Ontology), KEGG Pathways, and Reactome Pathways enriched by HIF-regulated DEGs upregulated at 5% O2 in Huh-7 cells
Category	Annotation Term	Count	%	PValue	Genes	List Total	Pop Hits	Pop Total	Fold Enrichment	Benjamini
GOTERM_BP	GO:0007155~cell adhesion	31	21.3793	7.08406e-07	ENSG00000064042, ENSG00000026508, ENSG00000173482, ENSG00000076641, ENSG00000134013, ENSG00000008517, ENSG00000173918, ENSG00000169884, ENSG00000119508, ENSG00000122592, ENSG00000095637, ENSG00000162614, ENSG00000150471, ENSG00000108679, ENSG00000156453, ENSG00000151882, ENSG00000204580, ENSG00000172638, ENSG00000167851, ENSG00000144857, ENSG00000138061, ENSG00000169499, ENSG00000206503, ENSG0000…	139	1585	19229	2.70567	0.000886457
GOTERM_BP	GO:0022610~biological adhesion	31	21.3793	7.77081e-07	ENSG00000064042, ENSG00000026508, ENSG00000173482, ENSG00000076641, ENSG00000134013, ENSG00000008517, ENSG00000173918, ENSG00000169884, ENSG00000119508, ENSG00000122592, ENSG00000095637, ENSG00000162614, ENSG00000150471, ENSG00000108679, ENSG00000156453, ENSG00000151882, ENSG00000204580, ENSG00000172638, ENSG00000167851, ENSG00000144857, ENSG00000138061, ENSG00000169499, ENSG00000206503, ENSG0000…	139	1592	19229	2.69377	0.000886457
GOTERM_BP	GO:0009887~animal organ morphogenesis	25	17.2414	8.99044e-07	ENSG00000106006, ENSG00000273706, ENSG00000173482, ENSG00000117139, ENSG00000170689, ENSG00000169884, ENSG00000128917, ENSG00000164692, ENSG00000163623, ENSG00000122592, ENSG00000128713, ENSG00000145730, ENSG00000128710, ENSG00000104881, ENSG00000135638, ENSG00000102174, ENSG00000170166, ENSG00000175879, ENSG00000204580, ENSG00000172638, ENSG00000065717, ENSG00000172819, ENSG00000166341, ENSG0000…	139	1095	19229	3.1584	0.000886457
GOTERM_BP	GO:0007389~pattern specification process	15	10.3448	7.99419e-06	ENSG00000135638, ENSG00000106006, ENSG00000273706, ENSG00000170166, ENSG00000175879, ENSG00000170689, ENSG00000128917, ENSG00000172819, ENSG00000166341, ENSG00000205336, ENSG00000122592, ENSG00000128713, ENSG00000128710, ENSG00000039139, ENSG00000108511	139	473	19229	4.38704	0.00544063
GOTERM_BP	GO:0001501~skeletal system development	16	11.0345	1.01483e-05	ENSG00000102174, ENSG00000106006, ENSG00000026508, ENSG00000273706, ENSG00000134013, ENSG00000170166, ENSG00000175879, ENSG00000170689, ENSG00000169884, ENSG00000172819, ENSG00000166341, ENSG00000164692, ENSG00000122592, ENSG00000106031, ENSG00000128710, ENSG00000108511	139	551	19229	4.01708	0.00544063
GOTERM_BP	GO:0003002~regionalization	13	8.96552	1.10358e-05	ENSG00000135638, ENSG00000106006, ENSG00000273706, ENSG00000170166, ENSG00000175879, ENSG00000170689, ENSG00000128917, ENSG00000172819, ENSG00000205336, ENSG00000122592, ENSG00000128713, ENSG00000128710, ENSG00000108511	139	359	19229	5.00946	0.00544063
GOTERM_BP	GO:0030155~regulation of cell adhesion	19	13.1034	4.16753e-05	ENSG00000064042, ENSG00000026508, ENSG00000076641, ENSG00000151882, ENSG00000204580, ENSG00000172638, ENSG00000167851, ENSG00000138061, ENSG00000169499, ENSG00000173918, ENSG00000169884, ENSG00000206503, ENSG00000135074, ENSG00000205502, ENSG00000205336, ENSG00000119508, ENSG00000160223, ENSG00000122592, ENSG00000091986	139	856	19229	3.07059	0.0176108
GOTERM_BP	GO:0048705~skeletal system morphogenesis	10	6.89655	5.8101e-05	ENSG00000170689, ENSG00000106006, ENSG00000169884, ENSG00000273706, ENSG00000172819, ENSG00000170166, ENSG00000122592, ENSG00000128710, ENSG00000108511, ENSG00000175879	139	239	19229	5.78821	0.0214829
GOTERM_BP	GO:0048704~embryonic skeletal system morphogenesis	7	4.82759	7.08652e-05	ENSG00000170689, ENSG00000106006, ENSG00000273706, ENSG00000170166, ENSG00000122592, ENSG00000128710, ENSG00000108511	139	97	19229	9.98316	0.023291
GOTERM_BP	GO:0001568~blood vessel development	17	11.7241	0.000186711	ENSG00000107731, ENSG00000069667, ENSG00000173482, ENSG00000134013, ENSG00000171388, ENSG00000120937, ENSG00000178878, ENSG00000172638, ENSG00000166145, ENSG00000138061, ENSG00000128917, ENSG00000167772, ENSG00000205336, ENSG00000164692, ENSG00000122592, ENSG00000106031, ENSG00000124212	139	794	19229	2.9619	0.0551132
GOTERM_BP	GO:0072359~circulatory system development	22	15.1724	0.00022021	ENSG00000107731, ENSG00000069667, ENSG00000173482, ENSG00000134013, ENSG00000171388, ENSG00000120937, ENSG00000178878, ENSG00000172638, ENSG00000166145, ENSG00000138061, ENSG00000128917, ENSG00000167772, ENSG00000166341, ENSG00000205336, ENSG00000164692, ENSG00000122592, ENSG00000106031, ENSG00000163703, ENSG00000039139, ENSG00000145730, ENSG00000104881, ENSG00000124212	139	1247	19229	2.44061	0.0551132
GOTERM_BP	GO:0009952~anterior/posterior pattern specification	9	6.2069	0.000223583	ENSG00000170689, ENSG00000106006, ENSG00000273706, ENSG00000172819, ENSG00000170166, ENSG00000122592, ENSG00000128710, ENSG00000108511, ENSG00000175879	139	225	19229	5.53353	0.0551132
GOTERM_BP	GO:0001944~vasculature development	17	11.7241	0.000345714	ENSG00000107731, ENSG00000069667, ENSG00000173482, ENSG00000134013, ENSG00000171388, ENSG00000120937, ENSG00000178878, ENSG00000172638, ENSG00000166145, ENSG00000138061, ENSG00000128917, ENSG00000167772, ENSG00000205336, ENSG00000164692, ENSG00000122592, ENSG00000106031, ENSG00000124212	139	839	19229	2.80304	0.0707118
GOTERM_BP	GO:0072358~cardiovascular system development	17	11.7241	0.000345714	ENSG00000107731, ENSG00000069667, ENSG00000173482, ENSG00000134013, ENSG00000171388, ENSG00000120937, ENSG00000178878, ENSG00000172638, ENSG00000166145, ENSG00000138061, ENSG00000128917, ENSG00000167772, ENSG00000205336, ENSG00000164692, ENSG00000122592, ENSG00000106031, ENSG00000124212	139	839	19229	2.80304	0.0707118
GOTERM_BP	GO:0048706~embryonic skeletal system development	7	4.82759	0.000367385	ENSG00000170689, ENSG00000106006, ENSG00000273706, ENSG00000170166, ENSG00000122592, ENSG00000128710, ENSG00000108511	139	131	19229	7.39211	0.0707118
GOTERM_BP	GO:0006575~cellular modified amino acid metabolic process	8	5.51724	0.000382485	ENSG00000086205, ENSG00000129521, ENSG00000130821, ENSG00000072682, ENSG00000166165, ENSG00000168528, ENSG00000152952, ENSG00000042832	139	185	19229	5.98219	0.0707118
GOTERM_BP	GO:0061138~morphogenesis of a branching epithelium	8	5.51724	0.00044892	ENSG00000166145, ENSG00000128917, ENSG00000273706, ENSG00000166341, ENSG00000128713, ENSG00000106031, ENSG00000117139, ENSG00000204580	139	190	19229	5.82476	0.0781121
GOTERM_BP	GO:0048514~blood vessel morphogenesis	15	10.3448	0.000577883	ENSG00000107731, ENSG00000069667, ENSG00000173482, ENSG00000134013, ENSG00000171388, ENSG00000120937, ENSG00000178878, ENSG00000172638, ENSG00000138061, ENSG00000128917, ENSG00000167772, ENSG00000205336, ENSG00000122592, ENSG00000106031, ENSG00000124212	139	708	19229	2.93089	0.0949654
GOTERM_BP	GO:0048598~embryonic morphogenesis	14	9.65517	0.000615985	ENSG00000106006, ENSG00000273706, ENSG00000171388, ENSG00000170166, ENSG00000166145, ENSG00000170689, ENSG00000128917, ENSG00000172819, ENSG00000119508, ENSG00000122592, ENSG00000106031, ENSG00000128710, ENSG00000143320, ENSG00000108511	139	630	19229	3.07418	0.0958991
GOTERM_BP	GO:0001666~response to hypoxia	10	6.89655	0.000742334	ENSG00000129521, ENSG00000167772, ENSG00000069667, ENSG00000134013, ENSG00000104419, ENSG00000165215, ENSG00000145730, ENSG00000152952, ENSG00000178878, ENSG00000124212	139	337	19229	4.10499	0.109791
GOTERM_BP	GO:0001763~morphogenesis of a branching structure	8	5.51724	0.000789964	ENSG00000166145, ENSG00000128917, ENSG00000273706, ENSG00000166341, ENSG00000128713, ENSG00000106031, ENSG00000117139, ENSG00000204580	139	209	19229	5.29524	0.111272
GOTERM_BP	GO:0098609~cell-cell adhesion	18	12.4138	0.000883988	ENSG00000150471, ENSG00000026508, ENSG00000156453, ENSG00000173482, ENSG00000076641, ENSG00000151882, ENSG00000167851, ENSG00000144857, ENSG00000138061, ENSG00000173918, ENSG00000169884, ENSG00000206503, ENSG00000135074, ENSG00000166341, ENSG00000119508, ENSG00000160223, ENSG00000162614, ENSG00000165215	139	1006	19229	2.47523	0.118856
GOTERM_BP	GO:0009410~response to xenobiotic stimulus	11	7.58621	0.000984776	ENSG00000135638, ENSG00000095596, ENSG00000138061, ENSG00000069667, ENSG00000173482, ENSG00000163623, ENSG00000111674, ENSG00000147872, ENSG00000265972, ENSG00000145730, ENSG00000131781	139	424	19229	3.58896	0.126651
GOTERM_BP	GO:0036293~response to decreased oxygen levels	10	6.89655	0.00102878	ENSG00000129521, ENSG00000167772, ENSG00000069667, ENSG00000134013, ENSG00000104419, ENSG00000165215, ENSG00000145730, ENSG00000152952, ENSG00000178878, ENSG00000124212	139	353	19229	3.91893	0.126797
GOTERM_BP	GO:0040011~locomotion	28	19.3103	0.00139813	ENSG00000107731, ENSG00000064042, ENSG00000026508, ENSG00000273706, ENSG00000173482, ENSG00000134013, ENSG00000135622, ENSG00000164078, ENSG00000170689, ENSG00000128917, ENSG00000119508, ENSG00000163623, ENSG00000162415, ENSG00000122592, ENSG00000162614, ENSG00000099937, ENSG00000150471, ENSG00000151882, ENSG00000204580, ENSG00000167851, ENSG00000144857, ENSG00000138061, ENSG00000166341, ENSG0000…	139	2058	19229	1.88215	0.165427
GOTERM_BP	GO:0001525~angiogenesis	13	8.96552	0.00158622	ENSG00000107731, ENSG00000069667, ENSG00000173482, ENSG00000134013, ENSG00000171388, ENSG00000120937, ENSG00000178878, ENSG00000138061, ENSG00000128917, ENSG00000167772, ENSG00000205336, ENSG00000122592, ENSG00000124212	139	614	19229	2.92898	0.180463
GOTERM_BP	GO:0007160~cell-matrix adhesion	8	5.51724	0.00175546	ENSG00000172638, ENSG00000064042, ENSG00000026508, ENSG00000169499, ENSG00000095637, ENSG00000122592, ENSG00000151882, ENSG00000204580	139	240	19229	4.61127	0.19232
GOTERM_BP	GO:0048812~neuron projection morphogenesis	13	8.96552	0.00188919	ENSG00000135638, ENSG00000107731, ENSG00000273706, ENSG00000173482, ENSG00000135622, ENSG00000204580, ENSG00000144857, ENSG00000166924, ENSG00000163623, ENSG00000162415, ENSG00000162614, ENSG00000143320, ENSG00000147852	139	627	19229	2.86825	0.194148
GOTERM_BP	GO:0070482~response to oxygen levels	10	6.89655	0.00190341	ENSG00000129521, ENSG00000167772, ENSG00000069667, ENSG00000134013, ENSG00000104419, ENSG00000165215, ENSG00000145730, ENSG00000152952, ENSG00000178878, ENSG00000124212	139	386	19229	3.58389	0.194148
REACTOME_PATHWAY	R-HSA-1474244~Extracellular matrix organization	9	6.2069	0.00230085	ENSG00000172638, ENSG00000026508, ENSG00000072682, ENSG00000135074, ENSG00000142173, ENSG00000164692, ENSG00000134013, ENSG00000152952, ENSG00000204580	86	300	10899	3.80198	0.846711
GOTERM_BP	GO:0048858~cell projection morphogenesis	13	8.96552	0.00235575	ENSG00000135638, ENSG00000107731, ENSG00000273706, ENSG00000173482, ENSG00000135622, ENSG00000204580, ENSG00000144857, ENSG00000166924, ENSG00000163623, ENSG00000162415, ENSG00000162614, ENSG00000143320, ENSG00000147852	139	644	19229	2.79254	0.232277
GOTERM_BP	GO:0001952~regulation of cell-matrix adhesion	6	4.13793	0.00255782	ENSG00000172638, ENSG00000064042, ENSG00000169499, ENSG00000122592, ENSG00000151882, ENSG00000204580	139	131	19229	6.3361	0.242393
GOTERM_BP	GO:0007399~nervous system development	32	22.069	0.00262223	ENSG00000161958, ENSG00000107731, ENSG00000273706, ENSG00000173482, ENSG00000135622, ENSG00000042832, ENSG00000164078, ENSG00000169884, ENSG00000128917, ENSG00000163623, ENSG00000162415, ENSG00000162614, ENSG00000145730, ENSG00000128710, ENSG00000147852, ENSG00000135638, ENSG00000150471, ENSG00000156453, ENSG00000069667, ENSG00000104419, ENSG00000204580, ENSG00000166145, ENSG00000144857, ENSG0000…	139	2593	19229	1.70722	0.242393
GOTERM_BP	GO:0032990~cell part morphogenesis	13	8.96552	0.00294857	ENSG00000135638, ENSG00000107731, ENSG00000273706, ENSG00000173482, ENSG00000135622, ENSG00000204580, ENSG00000144857, ENSG00000166924, ENSG00000163623, ENSG00000162415, ENSG00000162614, ENSG00000143320, ENSG00000147852	139	662	19229	2.71661	0.26191
GOTERM_BP	GO:0009790~embryo development	18	12.4138	0.00301046	ENSG00000135638, ENSG00000106006, ENSG00000273706, ENSG00000171388, ENSG00000170166, ENSG00000175879, ENSG00000166145, ENSG00000170689, ENSG00000128917, ENSG00000172819, ENSG00000166341, ENSG00000119508, ENSG00000122592, ENSG00000106031, ENSG00000128710, ENSG00000143320, ENSG00000108511, ENSG00000104881	139	1129	19229	2.20557	0.26191
GOTERM_BP	GO:0045785~positive regulation of cell adhesion	11	7.58621	0.00315557	ENSG00000172638, ENSG00000026508, ENSG00000169884, ENSG00000169499, ENSG00000206503, ENSG00000135074, ENSG00000205336, ENSG00000119508, ENSG00000160223, ENSG00000091986, ENSG00000151882	139	497	19229	3.06181	0.263913
GOTERM_BP	GO:0000902~cell morphogenesis	17	11.7241	0.00321193	ENSG00000135638, ENSG00000107731, ENSG00000026508, ENSG00000273706, ENSG00000173482, ENSG00000135622, ENSG00000204580, ENSG00000144857, ENSG00000166341, ENSG00000166924, ENSG00000163623, ENSG00000162415, ENSG00000106031, ENSG00000162614, ENSG00000143320, ENSG00000165215, ENSG00000147852	139	1039	19229	2.26347	0.263913
GOTERM_BP	GO:0051271~negative regulation of cellular component movement	10	6.89655	0.00361503	ENSG00000167851, ENSG00000064042, ENSG00000138061, ENSG00000128917, ENSG00000173482, ENSG00000205336, ENSG00000122592, ENSG00000165215, ENSG00000135622, ENSG00000151882	139	425	19229	3.25501	0.289007
GOTERM_BP	GO:0021517~ventral spinal cord development	4	2.75862	0.00438189	ENSG00000128917, ENSG00000273706, ENSG00000128710, ENSG00000147852	139	46	19229	12.0294	0.341096
GOTERM_BP	GO:0040013~negative regulation of locomotion	10	6.89655	0.00466344	ENSG00000167851, ENSG00000064042, ENSG00000138061, ENSG00000128917, ENSG00000173482, ENSG00000205336, ENSG00000122592, ENSG00000165215, ENSG00000135622, ENSG00000151882	139	442	19229	3.12982	0.348781
GOTERM_BP	GO:0061351~neural precursor cell proliferation	6	4.13793	0.00482649	ENSG00000135638, ENSG00000166145, ENSG00000128917, ENSG00000273706, ENSG00000069667, ENSG00000205336	139	152	19229	5.46072	0.348781
GOTERM_BP	GO:0070887~cellular response to chemical stimulus	36	24.8276	0.00483435	ENSG00000185507, ENSG00000129521, ENSG00000204390, ENSG00000026508, ENSG00000273706, ENSG00000106327, ENSG00000156804, ENSG00000171388, ENSG00000117139, ENSG00000131781, ENSG00000164078, ENSG00000170689, ENSG00000169884, ENSG00000128917, ENSG00000089127, ENSG00000119508, ENSG00000164692, ENSG00000163623, ENSG00000095637, ENSG00000124212, ENSG00000102174, ENSG00000095596, ENSG00000069667, ENSG0000…	139	3164	19229	1.57401	0.348781
REACTOME_PATHWAY	R-HSA-1474290~Collagen formation	5	3.44828	0.00529241	ENSG00000072682, ENSG00000142173, ENSG00000164692, ENSG00000134013, ENSG00000152952	86	90	10899	7.0407	0.973803
GOTERM_BP	GO:2000177~regulation of neural precursor cell proliferation	5	3.44828	0.00545036	ENSG00000135638, ENSG00000166145, ENSG00000128917, ENSG00000273706, ENSG00000205336	139	98	19229	7.05807	0.363418
GOTERM_BP	GO:0048870~cell motility	24	16.5517	0.00546895	ENSG00000150471, ENSG00000064042, ENSG00000026508, ENSG00000273706, ENSG00000173482, ENSG00000134013, ENSG00000135622, ENSG00000151882, ENSG00000204580, ENSG00000164078, ENSG00000170689, ENSG00000167851, ENSG00000138061, ENSG00000128917, ENSG00000166341, ENSG00000205336, ENSG00000119508, ENSG00000163623, ENSG00000124721, ENSG00000122592, ENSG00000162614, ENSG00000039139, ENSG00000165215, ENSG0000…	139	1827	19229	1.81725	0.363418
GOTERM_BP	GO:0051674~localization of cell	24	16.5517	0.00546895	ENSG00000150471, ENSG00000064042, ENSG00000026508, ENSG00000273706, ENSG00000173482, ENSG00000134013, ENSG00000135622, ENSG00000151882, ENSG00000204580, ENSG00000164078, ENSG00000170689, ENSG00000167851, ENSG00000138061, ENSG00000128917, ENSG00000166341, ENSG00000205336, ENSG00000119508, ENSG00000163623, ENSG00000124721, ENSG00000122592, ENSG00000162614, ENSG00000039139, ENSG00000165215, ENSG0000…	139	1827	19229	1.81725	0.363418
GOTERM_BP	GO:0019752~carboxylic acid metabolic process	16	11.0345	0.00552867	ENSG00000129521, ENSG00000095596, ENSG00000130821, ENSG00000072682, ENSG00000095303, ENSG00000111674, ENSG00000152952, ENSG00000119711, ENSG00000086205, ENSG00000138061, ENSG00000119508, ENSG00000185100, ENSG00000143320, ENSG00000145730, ENSG00000124212, ENSG00000059804	139	1001	19229	2.2112	0.363418
GOTERM_BP	GO:0030336~negative regulation of cell migration	9	6.2069	0.00573371	ENSG00000167851, ENSG00000064042, ENSG00000138061, ENSG00000128917, ENSG00000173482, ENSG00000205336, ENSG00000122592, ENSG00000165215, ENSG00000151882	139	375	19229	3.32012	0.366765
GOTERM_BP	GO:0048754~branching morphogenesis of an epithelial tube	6	4.13793	0.00582758	ENSG00000128917, ENSG00000273706, ENSG00000166341, ENSG00000128713, ENSG00000117139, ENSG00000204580	139	159	19229	5.22031	0.366765
GOTERM_BP	GO:0006928~movement of cell or subcellular component	28	19.3103	0.0059808	ENSG00000107731, ENSG00000064042, ENSG00000026508, ENSG00000273706, ENSG00000173482, ENSG00000134013, ENSG00000135622, ENSG00000164078, ENSG00000170689, ENSG00000128917, ENSG00000119508, ENSG00000163623, ENSG00000162415, ENSG00000122592, ENSG00000162614, ENSG00000150471, ENSG00000151882, ENSG00000174844, ENSG00000204580, ENSG00000167851, ENSG00000144857, ENSG00000138061, ENSG00000166341, ENSG0000…	139	2283	19229	1.69666	0.368567
GOTERM_BP	GO:0031589~cell-substrate adhesion	9	6.2069	0.00619476	ENSG00000172638, ENSG00000064042, ENSG00000026508, ENSG00000169499, ENSG00000095637, ENSG00000122592, ENSG00000091986, ENSG00000151882, ENSG00000204580	139	380	19229	3.27643	0.373961
GOTERM_BP	GO:0048568~embryonic organ development	10	6.89655	0.00670934	ENSG00000170689, ENSG00000166145, ENSG00000106006, ENSG00000273706, ENSG00000172819, ENSG00000170166, ENSG00000122592, ENSG00000128710, ENSG00000108511, ENSG00000104881	139	468	19229	2.95594	0.38752
GOTERM_BP	GO:0010810~regulation of cell-substrate adhesion	7	4.82759	0.00677134	ENSG00000172638, ENSG00000064042, ENSG00000169499, ENSG00000122592, ENSG00000091986, ENSG00000151882, ENSG00000204580	139	233	19229	4.15608	0.38752
GOTERM_BP	GO:0035239~tube morphogenesis	9	6.2069	0.006887	ENSG00000166145, ENSG00000128917, ENSG00000273706, ENSG00000172819, ENSG00000166341, ENSG00000128713, ENSG00000106031, ENSG00000117139, ENSG00000204580	139	387	19229	3.21717	0.38752
GOTERM_BP	GO:2000146~negative regulation of cell motility	9	6.2069	0.007201	ENSG00000167851, ENSG00000064042, ENSG00000138061, ENSG00000128917, ENSG00000173482, ENSG00000205336, ENSG00000122592, ENSG00000165215, ENSG00000151882	139	390	19229	3.19242	0.38752
GOTERM_BP	GO:0048562~embryonic organ morphogenesis	8	5.51724	0.00724328	ENSG00000170689, ENSG00000106006, ENSG00000273706, ENSG00000172819, ENSG00000170166, ENSG00000122592, ENSG00000128710, ENSG00000108511	139	311	19229	3.55854	0.38752
GOTERM_BP	GO:0060429~epithelium development	18	12.4138	0.00732291	ENSG00000135638, ENSG00000026508, ENSG00000273706, ENSG00000265972, ENSG00000117139, ENSG00000178878, ENSG00000204580, ENSG00000166145, ENSG00000118898, ENSG00000169884, ENSG00000128917, ENSG00000172819, ENSG00000166341, ENSG00000163623, ENSG00000122592, ENSG00000128713, ENSG00000106031, ENSG00000165215	139	1235	19229	2.01626	0.38752
GOTERM_BP	GO:0060560~developmental growth involved in morphogenesis	7	4.82759	0.00733642	ENSG00000135638, ENSG00000273706, ENSG00000172819, ENSG00000143320, ENSG00000117139, ENSG00000135622, ENSG00000204580	139	237	19229	4.08594	0.38752
GOTERM_BP	GO:0032989~cellular component morphogenesis	17	11.7241	0.00824173	ENSG00000135638, ENSG00000107731, ENSG00000026508, ENSG00000273706, ENSG00000173482, ENSG00000135622, ENSG00000204580, ENSG00000144857, ENSG00000166341, ENSG00000166924, ENSG00000163623, ENSG00000162415, ENSG00000106031, ENSG00000162614, ENSG00000143320, ENSG00000165215, ENSG00000147852	139	1148	19229	2.04856	0.427702
GOTERM_BP	GO:0048646~anatomical structure formation involved in morphogenesis	18	12.4138	0.00859601	ENSG00000107731, ENSG00000273706, ENSG00000069667, ENSG00000173482, ENSG00000134013, ENSG00000171388, ENSG00000120937, ENSG00000178878, ENSG00000166145, ENSG00000138061, ENSG00000169884, ENSG00000128917, ENSG00000167772, ENSG00000172819, ENSG00000166341, ENSG00000205336, ENSG00000122592, ENSG00000124212	139	1256	19229	1.98255	0.438397
GOTERM_BP	GO:0010033~response to organic substance	36	24.8276	0.00881244	ENSG00000185507, ENSG00000204390, ENSG00000026508, ENSG00000273706, ENSG00000111674, ENSG00000156804, ENSG00000171388, ENSG00000117139, ENSG00000164078, ENSG00000169884, ENSG00000128917, ENSG00000089127, ENSG00000119508, ENSG00000164692, ENSG00000163623, ENSG00000147872, ENSG00000095637, ENSG00000145730, ENSG00000124212, ENSG00000102174, ENSG00000095596, ENSG00000069667, ENSG00000007516, ENSG0000…	139	3287	19229	1.51511	0.441817
GOTERM_BP	GO:0044344~cellular response to fibroblast growth factor stimulus	5	3.44828	0.00979022	ENSG00000026508, ENSG00000128917, ENSG00000273706, ENSG00000171388, ENSG00000117139	139	116	19229	5.96285	0.482658
GOTERM_BP	GO:0061564~axon development	10	6.89655	0.010864	ENSG00000107731, ENSG00000144857, ENSG00000273706, ENSG00000173482, ENSG00000163623, ENSG00000162415, ENSG00000162614, ENSG00000143320, ENSG00000135622, ENSG00000204580	139	506	19229	2.73396	0.526816
GOTERM_BP	GO:0030199~collagen fibril organization	4	2.75862	0.0114245	ENSG00000172638, ENSG00000138061, ENSG00000164692, ENSG00000134013	139	65	19229	8.51312	0.545061
GOTERM_BP	GO:0007423~sensory organ development	11	7.58621	0.0117293	ENSG00000169884, ENSG00000138061, ENSG00000128917, ENSG00000273706, ENSG00000172819, ENSG00000173482, ENSG00000166341, ENSG00000106031, ENSG00000117139, ENSG00000104881, ENSG00000204580	139	603	19229	2.52358	0.545595
GOTERM_BP	GO:0071774~response to fibroblast growth factor	5	3.44828	0.0119481	ENSG00000026508, ENSG00000128917, ENSG00000273706, ENSG00000171388, ENSG00000117139	139	123	19229	5.6235	0.545595
GOTERM_BP	GO:0060562~epithelial tube morphogenesis	8	5.51724	0.0123584	ENSG00000166145, ENSG00000128917, ENSG00000273706, ENSG00000172819, ENSG00000166341, ENSG00000128713, ENSG00000117139, ENSG00000204580	139	345	19229	3.20784	0.545595
GOTERM_BP	GO:0022008~neurogenesis	22	15.1724	0.0124354	ENSG00000135638, ENSG00000150471, ENSG00000107731, ENSG00000273706, ENSG00000069667, ENSG00000173482, ENSG00000104419, ENSG00000135622, ENSG00000204580, ENSG00000166145, ENSG00000144857, ENSG00000169884, ENSG00000128917, ENSG00000166341, ENSG00000205336, ENSG00000166924, ENSG00000163623, ENSG00000162415, ENSG00000162614, ENSG00000128710, ENSG00000143320, ENSG00000147852	139	1739	19229	1.75011	0.545595
GOTERM_BP	GO:0030522~intracellular receptor signaling pathway	7	4.82759	0.0124968	ENSG00000185507, ENSG00000095596, ENSG00000172819, ENSG00000069667, ENSG00000119508, ENSG00000107201, ENSG00000124212	139	266	19229	3.64048	0.545595
GOTERM_BP	GO:0042127~regulation of cell proliferation	23	15.8621	0.0126005	ENSG00000135638, ENSG00000129521, ENSG00000273706, ENSG00000173482, ENSG00000095303, ENSG00000104419, ENSG00000171388, ENSG00000265972, ENSG00000117139, ENSG00000204580, ENSG00000172638, ENSG00000166145, ENSG00000164078, ENSG00000167851, ENSG00000138061, ENSG00000169884, ENSG00000206503, ENSG00000128917, ENSG00000172819, ENSG00000205336, ENSG00000119508, ENSG00000160223, ENSG00000165215	139	1852	19229	1.71802	0.545595
GOTERM_BP	GO:0021871~forebrain regionalization	3	2.06897	0.0127269	ENSG00000135638, ENSG00000273706, ENSG00000205336	139	24	19229	17.2923	0.545595
GOTERM_BP	GO:0043436~oxoacid metabolic process	16	11.0345	0.0137611	ENSG00000129521, ENSG00000095596, ENSG00000130821, ENSG00000072682, ENSG00000095303, ENSG00000111674, ENSG00000152952, ENSG00000119711, ENSG00000086205, ENSG00000138061, ENSG00000119508, ENSG00000185100, ENSG00000143320, ENSG00000145730, ENSG00000124212, ENSG00000059804	139	1112	19229	1.99048	0.581503
GOTERM_BP	GO:0022407~regulation of cell-cell adhesion	10	6.89655	0.0144999	ENSG00000167851, ENSG00000026508, ENSG00000173918, ENSG00000169884, ENSG00000206503, ENSG00000135074, ENSG00000119508, ENSG00000076641, ENSG00000160223, ENSG00000151882	139	531	19229	2.60524	0.604094
REACTOME_PATHWAY	R-HSA-1650814~Collagen biosynthesis and modifying enzymes	4	2.75862	0.0153239	ENSG00000072682, ENSG00000142173, ENSG00000164692, ENSG00000152952	86	67	10899	7.56612	1
GOTERM_BP	GO:0008285~negative regulation of cell proliferation	13	8.96552	0.0153387	ENSG00000173482, ENSG00000104419, ENSG00000171388, ENSG00000204580, ENSG00000172638, ENSG00000166145, ENSG00000167851, ENSG00000138061, ENSG00000169884, ENSG00000128917, ENSG00000172819, ENSG00000205336, ENSG00000165215	139	822	19229	2.18783	0.623038
GOTERM_BP	GO:0006082~organic acid metabolic process	16	11.0345	0.0153758	ENSG00000129521, ENSG00000095596, ENSG00000130821, ENSG00000072682, ENSG00000095303, ENSG00000111674, ENSG00000152952, ENSG00000119711, ENSG00000086205, ENSG00000138061, ENSG00000119508, ENSG00000185100, ENSG00000143320, ENSG00000145730, ENSG00000124212, ENSG00000059804	139	1127	19229	1.96398	0.623038
GOTERM_BP	GO:0002009~morphogenesis of an epithelium	10	6.89655	0.0160076	ENSG00000166145, ENSG00000026508, ENSG00000128917, ENSG00000273706, ENSG00000172819, ENSG00000166341, ENSG00000128713, ENSG00000106031, ENSG00000117139, ENSG00000204580	139	540	19229	2.56182	0.63987
GOTERM_BP	GO:0021953~central nervous system neuron differentiation	6	4.13793	0.0162521	ENSG00000135638, ENSG00000128917, ENSG00000273706, ENSG00000069667, ENSG00000163623, ENSG00000128710	139	205	19229	4.04892	0.640982
GOTERM_BP	GO:0007409~axonogenesis	9	6.2069	0.0166158	ENSG00000107731, ENSG00000144857, ENSG00000273706, ENSG00000173482, ENSG00000163623, ENSG00000162415, ENSG00000162614, ENSG00000143320, ENSG00000135622	139	453	19229	2.74844	0.644246
GOTERM_BP	GO:0030855~epithelial cell differentiation	12	8.27586	0.0167704	ENSG00000135638, ENSG00000118898, ENSG00000169884, ENSG00000273706, ENSG00000172819, ENSG00000163623, ENSG00000122592, ENSG00000106031, ENSG00000265972, ENSG00000165215, ENSG00000117139, ENSG00000178878	139	734	19229	2.26166	0.644246
GOTERM_BP	GO:0018126~protein hydroxylation	3	2.06897	0.0171081	ENSG00000129521, ENSG00000072682, ENSG00000152952	139	28	19229	14.8219	0.648791
GOTERM_BP	GO:0016477~cell migration	20	13.7931	0.0177685	ENSG00000150471, ENSG00000064042, ENSG00000026508, ENSG00000273706, ENSG00000173482, ENSG00000134013, ENSG00000135622, ENSG00000151882, ENSG00000204580, ENSG00000164078, ENSG00000170689, ENSG00000167851, ENSG00000138061, ENSG00000128917, ENSG00000166341, ENSG00000205336, ENSG00000119508, ENSG00000163623, ENSG00000122592, ENSG00000165215	139	1578	19229	1.75333	0.659415
GOTERM_BP	GO:1901700~response to oxygen-containing compound	22	15.1724	0.0178341	ENSG00000102174, ENSG00000095596, ENSG00000069667, ENSG00000111674, ENSG00000007516, ENSG00000156804, ENSG00000265972, ENSG00000150551, ENSG00000156711, ENSG00000138061, ENSG00000169884, ENSG00000121858, ENSG00000172819, ENSG00000142173, ENSG00000119508, ENSG00000164692, ENSG00000163623, ENSG00000106031, ENSG00000095637, ENSG00000145730, ENSG00000165215, ENSG00000146678	139	1801	19229	1.68986	0.659415
GOTERM_BP	GO:0035295~tube development	11	7.58621	0.0190377	ENSG00000102174, ENSG00000166145, ENSG00000128917, ENSG00000273706, ENSG00000172819, ENSG00000166341, ENSG00000205336, ENSG00000128713, ENSG00000106031, ENSG00000117139, ENSG00000204580	139	651	19229	2.33751	0.695229
GOTERM_BP	GO:0048729~tissue morphogenesis	11	7.58621	0.0194017	ENSG00000172638, ENSG00000166145, ENSG00000026508, ENSG00000128917, ENSG00000273706, ENSG00000172819, ENSG00000166341, ENSG00000128713, ENSG00000106031, ENSG00000117139, ENSG00000204580	139	653	19229	2.33035	0.699881
GOTERM_BP	GO:0046887~positive regulation of hormone secretion	5	3.44828	0.0196972	ENSG00000173918, ENSG00000106327, ENSG00000163623, ENSG00000007516, ENSG00000171388	139	143	19229	4.837	0.701978
GOTERM_BP	GO:0000904~cell morphogenesis involved in differentiation	12	8.27586	0.020029	ENSG00000107731, ENSG00000144857, ENSG00000273706, ENSG00000173482, ENSG00000163623, ENSG00000162415, ENSG00000106031, ENSG00000162614, ENSG00000165215, ENSG00000143320, ENSG00000135622, ENSG00000147852	139	754	19229	2.20167	0.70276
GOTERM_BP	GO:0048608~reproductive structure development	9	6.2069	0.0204616	ENSG00000166145, ENSG00000138061, ENSG00000121858, ENSG00000273706, ENSG00000172819, ENSG00000135074, ENSG00000205336, ENSG00000106031, ENSG00000117139	139	471	19229	2.6434	0.70276
GOTERM_BP	GO:0030879~mammary gland development	5	3.44828	0.0210735	ENSG00000170689, ENSG00000171388, ENSG00000145730, ENSG00000117139, ENSG00000204580	139	146	19229	4.73761	0.70276
GOTERM_BP	GO:0009605~response to external stimulus	30	20.6897	0.0213197	ENSG00000185507, ENSG00000107731, ENSG00000273706, ENSG00000173482, ENSG00000135622, ENSG00000164078, ENSG00000170689, ENSG00000118898, ENSG00000173918, ENSG00000089127, ENSG00000205502, ENSG00000147872, ENSG00000162415, ENSG00000162614, ENSG00000099937, ENSG00000124212, ENSG00000102174, ENSG00000095596, ENSG00000069667, ENSG00000120937, ENSG00000265972, ENSG00000151882, ENSG00000156711, ENSG0000…	139	2765	19229	1.50096	0.70276
GOTERM_BP	GO:1900623~regulation of monocyte aggregation	2	1.37931	0.0213769	ENSG00000026508, ENSG00000119508	139	3	19229	92.2254	0.70276
GOTERM_BP	GO:1900625~positive regulation of monocyte aggregation	2	1.37931	0.0213769	ENSG00000026508, ENSG00000119508	139	3	19229	92.2254	0.70276
GOTERM_BP	GO:0061458~reproductive system development	9	6.2069	0.0213958	ENSG00000166145, ENSG00000138061, ENSG00000121858, ENSG00000273706, ENSG00000172819, ENSG00000135074, ENSG00000205336, ENSG00000106031, ENSG00000117139	139	475	19229	2.62114	0.70276
GOTERM_BP	GO:0014070~response to organic cyclic compound	15	10.3448	0.0218015	ENSG00000102174, ENSG00000069667, ENSG00000111674, ENSG00000156804, ENSG00000265972, ENSG00000150551, ENSG00000138061, ENSG00000169884, ENSG00000119508, ENSG00000163623, ENSG00000147872, ENSG00000106031, ENSG00000145730, ENSG00000146678, ENSG00000107201	139	1071	19229	1.93751	0.70276
GOTERM_BP	GO:0048667~cell morphogenesis involved in neuron differentiation	10	6.89655	0.0220899	ENSG00000107731, ENSG00000144857, ENSG00000273706, ENSG00000173482, ENSG00000163623, ENSG00000162415, ENSG00000162614, ENSG00000143320, ENSG00000135622, ENSG00000147852	139	571	19229	2.42273	0.70276
GOTERM_BP	GO:0016337~single organismal cell-cell adhesion	11	7.58621	0.0220949	ENSG00000167851, ENSG00000026508, ENSG00000173918, ENSG00000169884, ENSG00000138061, ENSG00000206503, ENSG00000135074, ENSG00000119508, ENSG00000076641, ENSG00000160223, ENSG00000151882	139	667	19229	2.28144	0.70276
GOTERM_BP	GO:0008283~cell proliferation	24	16.5517	0.02281	ENSG00000135638, ENSG00000273706, ENSG00000069667, ENSG00000173482, ENSG00000134013, ENSG00000104419, ENSG00000171388, ENSG00000117139, ENSG00000204580, ENSG00000172638, ENSG00000166145, ENSG00000164078, ENSG00000167851, ENSG00000138061, ENSG00000169884, ENSG00000206503, ENSG00000128917, ENSG00000172819, ENSG00000166341, ENSG00000205336, ENSG00000119508, ENSG00000160223, ENSG00000163623, ENSG0000…	139	2075	19229	1.60006	0.709772
GOTERM_BP	GO:0048732~gland development	9	6.2069	0.0228534	ENSG00000170689, ENSG00000138061, ENSG00000172819, ENSG00000171388, ENSG00000106031, ENSG00000145730, ENSG00000117139, ENSG00000204580, ENSG00000042832	139	481	19229	2.58845	0.709772
GOTERM_BP	GO:0048699~generation of neurons	20	13.7931	0.023225	ENSG00000135638, ENSG00000150471, ENSG00000107731, ENSG00000273706, ENSG00000069667, ENSG00000173482, ENSG00000135622, ENSG00000204580, ENSG00000166145, ENSG00000144857, ENSG00000169884, ENSG00000128917, ENSG00000205336, ENSG00000166924, ENSG00000163623, ENSG00000162415, ENSG00000162614, ENSG00000128710, ENSG00000143320, ENSG00000147852	139	1624	19229	1.70367	0.709772
KEGG_PATHWAY	hsa05169:Epstein-Barr virus infection	6	4.13793	0.0233133	ENSG00000185507, ENSG00000026508, ENSG00000206503, ENSG00000089127, ENSG00000107201, ENSG00000156711	67	202	8164	3.61933	1
GOTERM_BP	GO:0043009~chordate embryonic development	11	7.58621	0.023329	ENSG00000135638, ENSG00000170689, ENSG00000166145, ENSG00000106006, ENSG00000273706, ENSG00000172819, ENSG00000166341, ENSG00000170166, ENSG00000122592, ENSG00000128710, ENSG00000108511	139	673	19229	2.2611	0.709772
GOTERM_BP	GO:0045944~positive regulation of transcription from RNA polymerase II promoter	17	11.7241	0.0235519	ENSG00000185507, ENSG00000221818, ENSG00000069667, ENSG00000106327, ENSG00000186918, ENSG00000171388, ENSG00000170166, ENSG00000175879, ENSG00000170689, ENSG00000169884, ENSG00000172819, ENSG00000119508, ENSG00000163623, ENSG00000122592, ENSG00000106031, ENSG00000128710, ENSG00000107201	139	1296	19229	1.81462	0.709772
GOTERM_BP	GO:0051240~positive regulation of multicellular organismal process	23	15.8621	0.023755	ENSG00000185507, ENSG00000273706, ENSG00000069667, ENSG00000134013, ENSG00000171388, ENSG00000120937, ENSG00000008517, ENSG00000117139, ENSG00000156711, ENSG00000172638, ENSG00000166145, ENSG00000138061, ENSG00000173918, ENSG00000169884, ENSG00000206503, ENSG00000167772, ENSG00000089127, ENSG00000119508, ENSG00000163623, ENSG00000143320, ENSG00000147852, ENSG00000107201, ENSG00000124212	139	1968	19229	1.61676	0.709772
GOTERM_BP	GO:0007166~cell surface receptor signaling pathway	31	21.3793	0.0249097	ENSG00000185507, ENSG00000214357, ENSG00000107731, ENSG00000026508, ENSG00000171388, ENSG00000135622, ENSG00000164078, ENSG00000169884, ENSG00000128917, ENSG00000089127, ENSG00000119508, ENSG00000164692, ENSG00000163623, ENSG00000095637, ENSG00000147852, ENSG00000168778, ENSG00000150471, ENSG00000120937, ENSG00000265972, ENSG00000204580, ENSG00000173535, ENSG00000065717, ENSG00000167851, ENSG0000…	139	2921	19229	1.46816	0.73683
GOTERM_BP	GO:0030198~extracellular matrix organization	7	4.82759	0.0269762	ENSG00000172638, ENSG00000166145, ENSG00000138061, ENSG00000164692, ENSG00000134013, ENSG00000091986, ENSG00000204580	139	317	19229	3.05479	0.790055
GOTERM_BP	GO:0043062~extracellular structure organization	7	4.82759	0.0273385	ENSG00000172638, ENSG00000166145, ENSG00000138061, ENSG00000164692, ENSG00000134013, ENSG00000091986, ENSG00000204580	139	318	19229	3.04518	0.792816
GOTERM_BP	GO:0009792~embryo development ending in birth or egg hatching	11	7.58621	0.0282841	ENSG00000135638, ENSG00000170689, ENSG00000166145, ENSG00000106006, ENSG00000273706, ENSG00000172819, ENSG00000166341, ENSG00000170166, ENSG00000122592, ENSG00000128710, ENSG00000108511	139	695	19229	2.18952	0.807798
GOTERM_BP	GO:0034124~regulation of MyD88-dependent toll-like receptor signaling pathway	2	1.37931	0.0284013	ENSG00000185507, ENSG00000167851	139	4	19229	69.1691	0.807798
GOTERM_BP	GO:0048589~developmental growth	11	7.58621	0.0290139	ENSG00000135638, ENSG00000169884, ENSG00000273706, ENSG00000172819, ENSG00000163623, ENSG00000143320, ENSG00000117139, ENSG00000135622, ENSG00000146678, ENSG00000104881, ENSG00000204580	139	698	19229	2.18011	0.817363
GOTERM_BP	GO:0007411~axon guidance	6	4.13793	0.0300572	ENSG00000107731, ENSG00000144857, ENSG00000273706, ENSG00000173482, ENSG00000162614, ENSG00000135622	139	241	19229	3.4441	0.830927
GOTERM_BP	GO:1901605~alpha-amino acid metabolic process	6	4.13793	0.0300572	ENSG00000119711, ENSG00000129521, ENSG00000130821, ENSG00000072682, ENSG00000185100, ENSG00000152952	139	241	19229	3.4441	0.830927
GOTERM_BP	GO:0097485~neuron projection guidance	6	4.13793	0.0305206	ENSG00000107731, ENSG00000144857, ENSG00000273706, ENSG00000173482, ENSG00000162614, ENSG00000135622	139	242	19229	3.42987	0.835926
GOTERM_BP	GO:0009791~post-embryonic development	4	2.75862	0.0310231	ENSG00000135638, ENSG00000273706, ENSG00000117139, ENSG00000104881	139	95	19229	5.82476	0.841893
GOTERM_BP	GO:0009719~response to endogenous stimulus	21	14.4828	0.0318185	ENSG00000102174, ENSG00000026508, ENSG00000273706, ENSG00000156804, ENSG00000171388, ENSG00000265972, ENSG00000117139, ENSG00000150551, ENSG00000156711, ENSG00000166145, ENSG00000138061, ENSG00000169884, ENSG00000121858, ENSG00000128917, ENSG00000172819, ENSG00000119508, ENSG00000164692, ENSG00000163623, ENSG00000095637, ENSG00000145730, ENSG00000146678	139	1796	19229	1.61754	0.849215
GOTERM_BP	GO:0035136~forelimb morphogenesis	3	2.06897	0.0318671	ENSG00000106031, ENSG00000128710, ENSG00000143320	139	39	19229	10.6414	0.849215
GOTERM_BP	GO:0007589~body fluid secretion	4	2.75862	0.0327094	ENSG00000171388, ENSG00000120937, ENSG00000145730, ENSG00000204580	139	97	19229	5.70467	0.86388
GOTERM_BP	GO:0055114~oxidation-reduction process	9	6.2069	0.0334202	ENSG00000219607, ENSG00000072682, ENSG00000089127, ENSG00000119508, ENSG00000111674, ENSG00000068976, ENSG00000134013, ENSG00000095637, ENSG00000131781	139	518	19229	2.40356	0.874839
GOTERM_BP	GO:0010628~positive regulation of gene expression	25	17.2414	0.0344473	ENSG00000185507, ENSG00000273706, ENSG00000106327, ENSG00000186918, ENSG00000171388, ENSG00000008517, ENSG00000117139, ENSG00000170689, ENSG00000173918, ENSG00000169884, ENSG00000128917, ENSG00000119508, ENSG00000163623, ENSG00000122592, ENSG00000128710, ENSG00000221818, ENSG00000069667, ENSG00000170166, ENSG00000175879, ENSG00000138061, ENSG00000172819, ENSG00000135074, ENSG00000106031, ENSG0000…	139	2279	19229	1.51753	0.892718
GOTERM_BP	GO:1903037~regulation of leukocyte cell-cell adhesion	8	5.51724	0.0349222	ENSG00000167851, ENSG00000026508, ENSG00000169884, ENSG00000206503, ENSG00000119508, ENSG00000076641, ENSG00000160223, ENSG00000151882	139	428	19229	2.58576	0.892718
REACTOME_PATHWAY	R-HSA-877300~Interferon gamma signaling	4	2.75862	0.0349938	ENSG00000185507, ENSG00000026508, ENSG00000206503, ENSG00000089127	86	92	10899	5.51011	1
GOTERM_BP	GO:0061302~smooth muscle cell-matrix adhesion	2	1.37931	0.0353756	ENSG00000172638, ENSG00000204580	139	5	19229	55.3353	0.892718
GOTERM_BP	GO:0070487~monocyte aggregation	2	1.37931	0.0353756	ENSG00000026508, ENSG00000119508	139	5	19229	55.3353	0.892718
GOTERM_BP	GO:0001819~positive regulation of cytokine production	9	6.2069	0.0360813	ENSG00000185507, ENSG00000138061, ENSG00000206503, ENSG00000069667, ENSG00000089127, ENSG00000119508, ENSG00000008517, ENSG00000107201, ENSG00000156711	139	526	19229	2.367	0.892718
GOTERM_BP	GO:0030856~regulation of epithelial cell differentiation	5	3.44828	0.036176	ENSG00000169884, ENSG00000273706, ENSG00000163623, ENSG00000122592, ENSG00000178878	139	173	19229	3.99821	0.892718
GOTERM_BP	GO:0042493~response to drug	8	5.51724	0.0364365	ENSG00000135638, ENSG00000173482, ENSG00000185100, ENSG00000163623, ENSG00000147872, ENSG00000265972, ENSG00000145730, ENSG00000116885	139	432	19229	2.56182	0.892718
GOTERM_BP	GO:0032728~positive regulation of interferon-beta production	3	2.06897	0.0365175	ENSG00000185507, ENSG00000089127, ENSG00000107201	139	42	19229	9.88129	0.892718
GOTERM_BP	GO:0043010~camera-type eye development	7	4.82759	0.0379147	ENSG00000138061, ENSG00000128917, ENSG00000273706, ENSG00000172819, ENSG00000173482, ENSG00000117139, ENSG00000104881	139	344	19229	2.81502	0.919276
REACTOME_PATHWAY	R-HSA-8852405~Signaling by MST1	2	1.37931	0.0383978	ENSG00000166145, ENSG00000164078	86	5	10899	50.693	1
GOTERM_BP	GO:0030334~regulation of cell migration	14	9.65517	0.0390607	ENSG00000064042, ENSG00000173482, ENSG00000135622, ENSG00000151882, ENSG00000167851, ENSG00000138061, ENSG00000128917, ENSG00000205336, ENSG00000119508, ENSG00000163623, ENSG00000122592, ENSG00000162614, ENSG00000165215, ENSG00000107201	139	1051	19229	1.84275	0.939362
GOTERM_BP	GO:0071495~cellular response to endogenous stimulus	17	11.7241	0.0405549	ENSG00000102174, ENSG00000026508, ENSG00000273706, ENSG00000156804, ENSG00000171388, ENSG00000117139, ENSG00000156711, ENSG00000166145, ENSG00000138061, ENSG00000169884, ENSG00000128917, ENSG00000172819, ENSG00000119508, ENSG00000164692, ENSG00000163623, ENSG00000095637, ENSG00000146678	139	1388	19229	1.69434	0.95963
GOTERM_BP	GO:0071310~cellular response to organic substance	27	18.6207	0.0406886	ENSG00000185507, ENSG00000204390, ENSG00000026508, ENSG00000273706, ENSG00000156804, ENSG00000171388, ENSG00000117139, ENSG00000164078, ENSG00000169884, ENSG00000128917, ENSG00000089127, ENSG00000119508, ENSG00000164692, ENSG00000163623, ENSG00000095637, ENSG00000124212, ENSG00000102174, ENSG00000069667, ENSG00000007516, ENSG00000156711, ENSG00000152137, ENSG00000166145, ENSG00000138061, ENSG0000…	139	2557	19229	1.46075	0.95963
GOTERM_BP	GO:0021510~spinal cord development	4	2.75862	0.0408767	ENSG00000128917, ENSG00000273706, ENSG00000128710, ENSG00000147852	139	106	19229	5.22031	0.95963
GOTERM_BP	GO:0006935~chemotaxis	10	6.89655	0.0419774	ENSG00000107731, ENSG00000170689, ENSG00000144857, ENSG00000273706, ENSG00000173482, ENSG00000162415, ENSG00000162614, ENSG00000099937, ENSG00000135622, ENSG00000151882	139	642	19229	2.1548	0.97753
GOTERM_BP	GO:0034344~regulation of type III interferon production	2	1.37931	0.0423001	ENSG00000008517, ENSG00000107201	139	6	19229	46.1127	0.97753
GOTERM_BP	GO:0042330~taxis	10	6.89655	0.0433713	ENSG00000107731, ENSG00000170689, ENSG00000144857, ENSG00000273706, ENSG00000173482, ENSG00000162415, ENSG00000162614, ENSG00000099937, ENSG00000135622, ENSG00000151882	139	646	19229	2.14146	0.991021
GOTERM_BP	GO:0098602~single organism cell adhesion	11	7.58621	0.043554	ENSG00000167851, ENSG00000026508, ENSG00000173918, ENSG00000169884, ENSG00000138061, ENSG00000206503, ENSG00000135074, ENSG00000119508, ENSG00000076641, ENSG00000160223, ENSG00000151882	139	749	19229	2.03167	0.991021
REACTOME_PATHWAY	R-HSA-5362517~Signaling by Retinoic Acid	3	2.06897	0.0441632	ENSG00000095596, ENSG00000172819, ENSG00000143320	86	43	10899	8.84181	1
GOTERM_BP	GO:0016049~cell growth	8	5.51724	0.04466	ENSG00000135638, ENSG00000172819, ENSG00000163623, ENSG00000120937, ENSG00000143320, ENSG00000135622, ENSG00000146678, ENSG00000204580	139	452	19229	2.44846	1
GOTERM_BP	GO:0005975~carbohydrate metabolic process	10	6.89655	0.0451574	ENSG00000219607, ENSG00000173918, ENSG00000069667, ENSG00000089127, ENSG00000115525, ENSG00000111674, ENSG00000068976, ENSG00000095637, ENSG00000179163, ENSG00000059804	139	651	19229	2.12501	1
GOTERM_BP	GO:0090277~positive regulation of peptide hormone secretion	4	2.75862	0.0458174	ENSG00000106327, ENSG00000163623, ENSG00000007516, ENSG00000171388	139	111	19229	4.98516	1
GOTERM_BP	GO:0048736~appendage development	5	3.44828	0.0459268	ENSG00000172819, ENSG00000106031, ENSG00000128710, ENSG00000143320, ENSG00000145730	139	187	19229	3.69888	1
GOTERM_BP	GO:0060173~limb development	5	3.44828	0.0459268	ENSG00000172819, ENSG00000106031, ENSG00000128710, ENSG00000143320, ENSG00000145730	139	187	19229	3.69888	1
GOTERM_BP	GO:0010817~regulation of hormone levels	9	6.2069	0.046113	ENSG00000095596, ENSG00000173918, ENSG00000138061, ENSG00000106327, ENSG00000163623, ENSG00000007516, ENSG00000171388, ENSG00000143320, ENSG00000042832	139	553	19229	2.25143	1
GOTERM_BP	GO:0031175~neuron projection development	13	8.96552	0.046446	ENSG00000135638, ENSG00000107731, ENSG00000273706, ENSG00000173482, ENSG00000135622, ENSG00000204580, ENSG00000144857, ENSG00000166924, ENSG00000163623, ENSG00000162415, ENSG00000162614, ENSG00000143320, ENSG00000147852	139	970	19229	1.85402	1
GOTERM_BP	GO:0040012~regulation of locomotion	15	10.3448	0.0475599	ENSG00000064042, ENSG00000173482, ENSG00000135622, ENSG00000151882, ENSG00000167851, ENSG00000138061, ENSG00000128917, ENSG00000205336, ENSG00000119508, ENSG00000163623, ENSG00000162415, ENSG00000122592, ENSG00000162614, ENSG00000165215, ENSG00000107201	139	1193	19229	1.73937	1
GOTERM_BP	GO:0007595~lactation	3	2.06897	0.0482933	ENSG00000171388, ENSG00000145730, ENSG00000204580	139	49	19229	8.46968	1
GOTERM_BP	GO:0015758~glucose transport	4	2.75862	0.0489175	ENSG00000173262, ENSG00000119508, ENSG00000095637, ENSG00000059804	139	114	19229	4.85397	1
GOTERM_BP	GO:0001676~long-chain fatty acid metabolic process	4	2.75862	0.0489175	ENSG00000138061, ENSG00000095303, ENSG00000145730, ENSG00000124212	139	114	19229	4.85397	1
GOTERM_BP	GO:0021796~cerebral cortex regionalization	2	1.37931	0.0491754	ENSG00000135638, ENSG00000205336	139	7	19229	39.5252	1
GOTERM_BP	GO:0033564~anterior/posterior axon guidance	2	1.37931	0.0491754	ENSG00000107731, ENSG00000273706	139	7	19229	39.5252	1
REACTOME_PATHWAY	R-HSA-211945~Phase I - Functionalization of compounds	4	2.75862	0.0497891	ENSG00000095596, ENSG00000138061, ENSG00000095303, ENSG00000124212	86	106	10899	4.78236	1
