# Supplementary material for: Culture of Cancer Cells at Physiological Oxygen Levels Affects Gene Expression in a Cell-Type Specific Manner
Source: Biomolecules. 2022 Nov 14;12(11):1684. doi: 10.3390/biom12111684 (PMC9688152; doi:10.3390/biom12111684)
Supplement: Supplementary file 1 [file biomolecules-12-01684-s001.zip › Table S17. Functional Enrichment HIF targets in PC-3.xlsx]

## Sheet: Table S17
Table S17. Biological Processes (Gene Ontology), KEGG Pathways, and Reactome Pathways enriched by HIF-regulated DEGs upregulated at 5% O2 in PC-3 cells
Category	Annotation Term	Count	%	PValue	Genes	List Total	Pop Hits	Pop Total	Fold Enrichment	Benjamini
GOTERM_BP	GO:0002686~negative regulation of leukocyte migration	4	10	0.000124429	ENSG00000137033, ENSG00000108691, ENSG00000111863, ENSG00000151882	35	55	19229	39.9564	0.170966
GOTERM_BP	GO:0009887~animal organ morphogenesis	9	22.5	0.000518507	ENSG00000128652, ENSG00000081148, ENSG00000135914, ENSG00000204385, ENSG00000146374, ENSG00000108691, ENSG00000170166, ENSG00000121454, ENSG00000182742	35	1095	19229	4.51562	0.356214
GOTERM_BP	GO:0030336~negative regulation of cell migration	5	12.5	0.00415832	ENSG00000167103, ENSG00000137033, ENSG00000108691, ENSG00000111863, ENSG00000151882	35	375	19229	7.32533	1
GOTERM_BP	GO:0048598~embryonic morphogenesis	6	15	0.00470594	ENSG00000128652, ENSG00000135914, ENSG00000204385, ENSG00000146374, ENSG00000170166, ENSG00000182742	35	630	19229	5.23238	1
GOTERM_BP	GO:2000146~negative regulation of cell motility	5	12.5	0.00477775	ENSG00000167103, ENSG00000137033, ENSG00000108691, ENSG00000111863, ENSG00000151882	35	390	19229	7.04359	1
GOTERM_BP	GO:0009628~response to abiotic stimulus	8	20	0.00499634	ENSG00000107159, ENSG00000137033, ENSG00000105967, ENSG00000135914, ENSG00000182389, ENSG00000176171, ENSG00000152256, ENSG00000070669	35	1228	19229	3.57915	1
GOTERM_BP	GO:0038172~interleukin-33-mediated signaling pathway	2	5	0.00529539	ENSG00000137033, ENSG00000115602	35	3	19229	366.267	1
REACTOME_PATHWAY	R-HSA-9014843~Interleukin-33 signaling	2	5	0.00631808	ENSG00000137033, ENSG00000115602	24	3	10899	302.75	0.745534
GOTERM_BP	GO:0051271~negative regulation of cellular component movement	5	12.5	0.00645935	ENSG00000167103, ENSG00000137033, ENSG00000108691, ENSG00000111863, ENSG00000151882	35	425	19229	6.46353	1
GOTERM_BP	GO:0040013~negative regulation of locomotion	5	12.5	0.00740271	ENSG00000167103, ENSG00000137033, ENSG00000108691, ENSG00000111863, ENSG00000151882	35	442	19229	6.21493	1
GOTERM_BP	GO:0002685~regulation of leukocyte migration	4	10	0.00854089	ENSG00000137033, ENSG00000108691, ENSG00000111863, ENSG00000151882	35	239	19229	9.19498	1
GOTERM_BP	GO:0048568~embryonic organ development	5	12.5	0.00901567	ENSG00000128652, ENSG00000204385, ENSG00000146374, ENSG00000170166, ENSG00000182742	35	468	19229	5.86966	1
GOTERM_BP	GO:0006874~cellular calcium ion homeostasis	5	12.5	0.0104027	ENSG00000160801, ENSG00000135914, ENSG00000182389, ENSG00000176171, ENSG00000151882	35	488	19229	5.6291	1
GOTERM_BP	GO:0055074~calcium ion homeostasis	5	12.5	0.0120818	ENSG00000160801, ENSG00000135914, ENSG00000182389, ENSG00000176171, ENSG00000151882	35	510	19229	5.38627	1
GOTERM_BP	GO:0002826~negative regulation of T-helper 1 type immune response	2	5	0.0123136	ENSG00000137033, ENSG00000115602	35	7	19229	156.971	1
GOTERM_BP	GO:0048704~embryonic skeletal system morphogenesis	3	7.5	0.0127213	ENSG00000128652, ENSG00000170166, ENSG00000182742	35	97	19229	16.9918	1
GOTERM_BP	GO:0009790~embryo development	7	17.5	0.0132117	ENSG00000128652, ENSG00000160801, ENSG00000135914, ENSG00000204385, ENSG00000146374, ENSG00000170166, ENSG00000182742	35	1129	19229	3.40638	1
GOTERM_BP	GO:0072503~cellular divalent inorganic cation homeostasis	5	12.5	0.0133216	ENSG00000160801, ENSG00000135914, ENSG00000182389, ENSG00000176171, ENSG00000151882	35	525	19229	5.23238	1
GOTERM_BP	GO:0072507~divalent inorganic cation homeostasis	5	12.5	0.0162333	ENSG00000160801, ENSG00000135914, ENSG00000182389, ENSG00000176171, ENSG00000151882	35	557	19229	4.93178	1
GOTERM_BP	GO:0002683~negative regulation of immune system process	5	12.5	0.0167218	ENSG00000137033, ENSG00000115602, ENSG00000108691, ENSG00000111863, ENSG00000151882	35	562	19229	4.8879	1
GOTERM_BP	GO:0048562~embryonic organ morphogenesis	4	10	0.0173171	ENSG00000128652, ENSG00000204385, ENSG00000170166, ENSG00000182742	35	311	19229	7.06624	1
GOTERM_BP	GO:0006915~apoptotic process	9	22.5	0.0178218	ENSG00000167103, ENSG00000137033, ENSG00000135914, ENSG00000187601, ENSG00000108691, ENSG00000176171, ENSG00000152256, ENSG00000121454, ENSG00000070669	35	1944	19229	2.54352	1
GOTERM_BP	GO:0032754~positive regulation of interleukin-5 production	2	5	0.0192837	ENSG00000137033, ENSG00000115602	35	11	19229	99.8909	1
GOTERM_BP	GO:0048706~embryonic skeletal system development	3	7.5	0.0224129	ENSG00000128652, ENSG00000170166, ENSG00000182742	35	131	19229	12.5817	1
GOTERM_BP	GO:0010917~negative regulation of mitochondrial membrane potential	2	5	0.0227509	ENSG00000167103, ENSG00000176171	35	13	19229	84.5231	1
GOTERM_BP	GO:0006875~cellular metal ion homeostasis	5	12.5	0.0233184	ENSG00000160801, ENSG00000135914, ENSG00000182389, ENSG00000176171, ENSG00000151882	35	622	19229	4.4164	1
GOTERM_BP	GO:0007204~positive regulation of cytosolic calcium ion concentration	4	10	0.0239379	ENSG00000160801, ENSG00000135914, ENSG00000182389, ENSG00000151882	35	352	19229	6.24318	1
GOTERM_BP	GO:2000402~negative regulation of lymphocyte migration	2	5	0.0262061	ENSG00000108691, ENSG00000111863	35	15	19229	73.2533	1
GOTERM_BP	GO:0045837~negative regulation of membrane potential	2	5	0.0262061	ENSG00000167103, ENSG00000176171	35	15	19229	73.2533	1
REACTOME_PATHWAY	R-HSA-5619507~Activation of HOX genes during differentiation	3	7.5	0.0265636	ENSG00000128652, ENSG00000170166, ENSG00000182742	24	121	10899	11.2593	1
REACTOME_PATHWAY	R-HSA-5617472~Activation of anterior HOX genes in hindbrain development during early embryogenesis	3	7.5	0.0265636	ENSG00000128652, ENSG00000170166, ENSG00000182742	24	121	10899	11.2593	1
GOTERM_BP	GO:0012501~programmed cell death	9	22.5	0.0265903	ENSG00000167103, ENSG00000137033, ENSG00000135914, ENSG00000187601, ENSG00000108691, ENSG00000176171, ENSG00000152256, ENSG00000121454, ENSG00000070669	35	2092	19229	2.36358	1
GOTERM_BP	GO:0019725~cellular homeostasis	6	15	0.0293653	ENSG00000160801, ENSG00000135914, ENSG00000108691, ENSG00000182389, ENSG00000176171, ENSG00000151882	35	995	19229	3.31296	1
KEGG_PATHWAY	hsa04060:Cytokine-cytokine receptor interaction	4	10	0.0294698	ENSG00000137033, ENSG00000115602, ENSG00000108691, ENSG00000151882	20	295	8164	5.53492	1
GOTERM_BP	GO:0043009~chordate embryonic development	5	12.5	0.030029	ENSG00000128652, ENSG00000160801, ENSG00000146374, ENSG00000170166, ENSG00000182742	35	673	19229	4.08172	1
GOTERM_BP	GO:0051480~regulation of cytosolic calcium ion concentration	4	10	0.0303374	ENSG00000160801, ENSG00000135914, ENSG00000182389, ENSG00000151882	35	386	19229	5.69326	1
GOTERM_BP	GO:0051770~positive regulation of nitric-oxide synthase biosynthetic process	2	5	0.0313667	ENSG00000137033, ENSG00000108691	35	18	19229	61.0444	1
GOTERM_BP	GO:0032634~interleukin-5 production	2	5	0.033081	ENSG00000137033, ENSG00000115602	35	19	19229	57.8316	1
GOTERM_BP	GO:0009792~embryo development ending in birth or egg hatching	5	12.5	0.0332464	ENSG00000128652, ENSG00000160801, ENSG00000146374, ENSG00000170166, ENSG00000182742	35	695	19229	3.95252	1
GOTERM_BP	GO:0030003~cellular cation homeostasis	5	12.5	0.0338525	ENSG00000160801, ENSG00000135914, ENSG00000182389, ENSG00000176171, ENSG00000151882	35	699	19229	3.9299	1
GOTERM_BP	GO:0032674~regulation of interleukin-5 production	2	5	0.0347924	ENSG00000137033, ENSG00000115602	35	20	19229	54.94	1
GOTERM_BP	GO:0050900~leukocyte migration	4	10	0.0351326	ENSG00000137033, ENSG00000108691, ENSG00000111863, ENSG00000151882	35	409	19229	5.37311	1
GOTERM_BP	GO:0010675~regulation of cellular carbohydrate metabolic process	3	7.5	0.0358458	ENSG00000160801, ENSG00000119938, ENSG00000152256	35	169	19229	9.75266	1
GOTERM_BP	GO:0006873~cellular ion homeostasis	5	12.5	0.0366611	ENSG00000160801, ENSG00000135914, ENSG00000182389, ENSG00000176171, ENSG00000151882	35	717	19229	3.83124	1
GOTERM_BP	GO:0055065~metal ion homeostasis	5	12.5	0.036821	ENSG00000160801, ENSG00000135914, ENSG00000182389, ENSG00000176171, ENSG00000151882	35	718	19229	3.82591	1
GOTERM_BP	GO:0009891~positive regulation of biosynthetic process	9	22.5	0.0373037	ENSG00000128652, ENSG00000160801, ENSG00000137033, ENSG00000105967, ENSG00000135914, ENSG00000108691, ENSG00000170166, ENSG00000121454, ENSG00000182742	35	2231	19229	2.21632	1
GOTERM_BP	GO:0051767~nitric-oxide synthase biosynthetic process	2	5	0.0399089	ENSG00000137033, ENSG00000108691	35	23	19229	47.7739	1
GOTERM_BP	GO:0051769~regulation of nitric-oxide synthase biosynthetic process	2	5	0.0399089	ENSG00000137033, ENSG00000108691	35	23	19229	47.7739	1
GOTERM_BP	GO:0008219~cell death	9	22.5	0.0400506	ENSG00000167103, ENSG00000137033, ENSG00000135914, ENSG00000187601, ENSG00000108691, ENSG00000176171, ENSG00000152256, ENSG00000121454, ENSG00000070669	35	2262	19229	2.18594	1
GOTERM_BP	GO:0044255~cellular lipid metabolic process	6	15	0.0423928	ENSG00000167103, ENSG00000135914, ENSG00000204385, ENSG00000111863, ENSG00000131067, ENSG00000152256	35	1099	19229	2.99945	1
GOTERM_BP	GO:0009605~response to external stimulus	10	25	0.0465362	ENSG00000137033, ENSG00000115602, ENSG00000108691, ENSG00000111863, ENSG00000182389, ENSG00000131067, ENSG00000176171, ENSG00000151882, ENSG00000121454, ENSG00000070669	35	2765	19229	1.98698	1
GOTERM_BP	GO:0042391~regulation of membrane potential	4	10	0.0478471	ENSG00000167103, ENSG00000171121, ENSG00000182389, ENSG00000176171	35	463	19229	4.74644	1
GOTERM_BP	GO:0006109~regulation of carbohydrate metabolic process	3	7.5	0.049452	ENSG00000160801, ENSG00000119938, ENSG00000152256	35	202	19229	8.15941	1
