# Supplementary material for: Culture of Cancer Cells at Physiological Oxygen Levels Affects Gene Expression in a Cell-Type Specific Manner
Source: Biomolecules. 2022 Nov 14;12(11):1684. doi: 10.3390/biom12111684 (PMC9688152; doi:10.3390/biom12111684)
Supplement: Supplementary file 1 [file biomolecules-12-01684-s001.zip › Table S18. Functional Enrichment HIF targets in SH-SY5Y.xlsx]

## Sheet: Table S18
Table S18. Biological Processes (Gene Ontology) enriched by HIF-regulated DEGs upregulated at 5% O2 in SH-SY5Y cells
Category	Term	Count	%	PValue	Genes	List Total	Pop Hits	Pop Total	Fold Enrichment	Benjamini
GOTERM_BP	GO:0005979~regulation of glycogen biosynthetic process	3	10.3448	0.000887455	ENSG00000219607, ENSG00000167244, ENSG00000119938	26	34	19229	65.2568	0.261579
GOTERM_BP	GO:0010962~regulation of glucan biosynthetic process	3	10.3448	0.000887455	ENSG00000219607, ENSG00000167244, ENSG00000119938	26	34	19229	65.2568	0.261579
GOTERM_BP	GO:0070873~regulation of glycogen metabolic process	3	10.3448	0.00128996	ENSG00000219607, ENSG00000167244, ENSG00000119938	26	41	19229	54.1154	0.261579
GOTERM_BP	GO:0032885~regulation of polysaccharide biosynthetic process	3	10.3448	0.00135338	ENSG00000219607, ENSG00000167244, ENSG00000119938	26	42	19229	52.8269	0.261579
GOTERM_BP	GO:0005978~glycogen biosynthetic process	3	10.3448	0.00141827	ENSG00000219607, ENSG00000167244, ENSG00000119938	26	43	19229	51.5984	0.261579
GOTERM_BP	GO:0032881~regulation of polysaccharide metabolic process	3	10.3448	0.00183826	ENSG00000219607, ENSG00000167244, ENSG00000119938	26	49	19229	45.2802	0.261579
GOTERM_BP	GO:0009250~glucan biosynthetic process	3	10.3448	0.00191333	ENSG00000219607, ENSG00000167244, ENSG00000119938	26	50	19229	44.3746	0.261579
GOTERM_BP	GO:0033692~cellular polysaccharide biosynthetic process	3	10.3448	0.00424899	ENSG00000219607, ENSG00000167244, ENSG00000119938	26	75	19229	29.5831	0.389159
GOTERM_BP	GO:0005977~glycogen metabolic process	3	10.3448	0.00436037	ENSG00000219607, ENSG00000167244, ENSG00000119938	26	76	19229	29.1938	0.389159
GOTERM_BP	GO:0006073~cellular glucan metabolic process	3	10.3448	0.00447309	ENSG00000219607, ENSG00000167244, ENSG00000119938	26	77	19229	28.8147	0.389159
GOTERM_BP	GO:0044042~glucan metabolic process	3	10.3448	0.00447309	ENSG00000219607, ENSG00000167244, ENSG00000119938	26	77	19229	28.8147	0.389159
GOTERM_BP	GO:0000271~polysaccharide biosynthetic process	3	10.3448	0.00505683	ENSG00000219607, ENSG00000167244, ENSG00000119938	26	82	19229	27.0577	0.403282
GOTERM_BP	GO:0006112~energy reserve metabolic process	3	10.3448	0.00580113	ENSG00000219607, ENSG00000167244, ENSG00000119938	26	88	19229	25.2128	0.405343
GOTERM_BP	GO:0034637~cellular carbohydrate biosynthetic process	3	10.3448	0.00592979	ENSG00000219607, ENSG00000167244, ENSG00000119938	26	89	19229	24.9296	0.405343
GOTERM_BP	GO:2000467~positive regulation of glycogen (starch) synthase activity	2	6.89655	0.00648439	ENSG00000219607, ENSG00000167244	26	5	19229	295.831	0.413704
GOTERM_BP	GO:0044264~cellular polysaccharide metabolic process	3	10.3448	0.00801438	ENSG00000219607, ENSG00000167244, ENSG00000119938	26	104	19229	21.3339	0.47936
GOTERM_BP	GO:0043255~regulation of carbohydrate biosynthetic process	3	10.3448	0.00861847	ENSG00000219607, ENSG00000167244, ENSG00000119938	26	108	19229	20.5438	0.485169
GOTERM_BP	GO:0005976~polysaccharide metabolic process	3	10.3448	0.0107181	ENSG00000219607, ENSG00000167244, ENSG00000119938	26	121	19229	18.3366	0.569844
GOTERM_BP	GO:2000465~regulation of glycogen (starch) synthase activity	2	6.89655	0.0116428	ENSG00000219607, ENSG00000167244	26	9	19229	164.35	0.58643
GOTERM_BP	GO:0010906~regulation of glucose metabolic process	3	10.3448	0.0124717	ENSG00000219607, ENSG00000167244, ENSG00000119938	26	131	19229	16.9369	0.596772
GOTERM_BP	GO:0043467~regulation of generation of precursor metabolites and energy	3	10.3448	0.0132061	ENSG00000219607, ENSG00000167244, ENSG00000119938	26	135	19229	16.435	0.601823
GOTERM_BP	GO:0007030~Golgi organization	3	10.3448	0.0165318	ENSG00000261794, ENSG00000186399, ENSG00000249931	26	152	19229	14.5969	0.719133
GOTERM_BP	GO:0010675~regulation of cellular carbohydrate metabolic process	3	10.3448	0.0201773	ENSG00000219607, ENSG00000167244, ENSG00000119938	26	169	19229	13.1286	0.821754
GOTERM_BP	GO:0045725~positive regulation of glycogen biosynthetic process	2	6.89655	0.0206083	ENSG00000219607, ENSG00000167244	26	16	19229	92.4471	0.821754
GOTERM_BP	GO:0070875~positive regulation of glycogen metabolic process	2	6.89655	0.0231554	ENSG00000219607, ENSG00000167244	26	18	19229	82.1752	0.88639
GOTERM_BP	GO:0006109~regulation of carbohydrate metabolic process	3	10.3448	0.0281135	ENSG00000219607, ENSG00000167244, ENSG00000119938	26	202	19229	10.9838	1
GOTERM_BP	GO:0006006~glucose metabolic process	3	10.3448	0.0288885	ENSG00000219607, ENSG00000167244, ENSG00000119938	26	205	19229	10.8231	1
GOTERM_BP	GO:0016051~carbohydrate biosynthetic process	3	10.3448	0.0328913	ENSG00000219607, ENSG00000167244, ENSG00000119938	26	220	19229	10.0851	1
GOTERM_BP	GO:0070887~cellular response to chemical stimulus	9	31.0345	0.0417354	ENSG00000129048, ENSG00000167244, ENSG00000214435, ENSG00000115657, ENSG00000115290, ENSG00000169252, ENSG00000111863, ENSG00000169184, ENSG00000070886	26	3164	19229	2.10373	1
GOTERM_BP	GO:0019318~hexose metabolic process	3	10.3448	0.0418069	ENSG00000219607, ENSG00000167244, ENSG00000119938	26	251	19229	8.83956	1
GOTERM_BP	GO:0032870~cellular response to hormone stimulus	4	13.7931	0.0475266	ENSG00000167244, ENSG00000115290, ENSG00000111863, ENSG00000070886	26	632	19229	4.68087	1
GOTERM_BP	GO:0007169~transmembrane receptor protein tyrosine kinase signaling pathway	4	13.7931	0.0482725	ENSG00000167244, ENSG00000115290, ENSG00000169252, ENSG00000070886	26	636	19229	4.65143	1
